# Supplementary material for: Genomic characterization and histologic analysis of uterine leiomyosarcoma arising from leiomyoma with bizarre nuclei
Source: J Pathol. 2024 Dec 18;265(2):211–25. doi: 10.1002/path.6379 (PMC11717496; doi:10.1002/path.6379)
Supplement: Supplementary file 1 — Supplementary materials and methods Figure S1. Representative radiographic and macroscopic gross images for selected cases Figure S2. Histologic and Ki‐67 comparison between LM‐BN and LMS components Figure S3. Representative QuPath digital AI analysis Figure S4. Spatial transcriptome analysis stepwise algorithmic analysis followed a detailed step‐by‐step process to identity spatial expression profiling within LM‐BN and LMS components Table S1. Clinical information for cases Table S2A. Antibody details Table S2B. Immunohistochemical staining patterns in LM‐BN and LMS components Table S3. AI‐based nuclear features in LM‐BN and LMS Table S4A. Chromosomal CNA and LOH in nine cases Table S4B. CNA raw data Table S5A. Summary metrics Table S5B. Top 10 ranking genes and differentially expressed genes between LMS, LM‐BN, and LM detected by spatial transcriptomic analysis Table S5C. Differentially expressed genes in each component Table S6A. Gene mutation types detected using 700 oncogene panel Table S6B. The 700 gene panel [file PATH-265-211-s001.zip]

Archive with 3 entries (3 files):
- path6379-sup-0001-SuppMatMeth,FiguresS1-S4,TablesS1-S6.docx
- path6379-sup-0002-TableS4B.xlsx
- path6379-sup-0003-TableS5C.xlsx
