# Supplementary material for: Genomic characterization and histologic analysis of uterine leiomyosarcoma arising from leiomyoma with bizarre nuclei
Source: J Pathol. 2024 Dec 18;265(2):211–25. doi: 10.1002/path.6379 (PMC11717496; doi:10.1002/path.6379)
Supplement: Supplementary file 1 — Supplementary materials and methods Figure S1. Representative radiographic and macroscopic gross images for selected cases Figure S2. Histologic and Ki‐67 comparison between LM‐BN and LMS components Figure S3. Representative QuPath digital AI analysis Figure S4. Spatial transcriptome analysis stepwise algorithmic analysis followed a detailed step‐by‐step process to identity spatial expression profiling within LM‐BN and LMS components Table S1. Clinical information for cases Table S2A. Antibody details Table S2B. Immunohistochemical staining patterns in LM‐BN and LMS components Table S3. AI‐based nuclear features in LM‐BN and LMS Table S4A. Chromosomal CNA and LOH in nine cases Table S4B. CNA raw data Table S5A. Summary metrics Table S5B. Top 10 ranking genes and differentially expressed genes between LMS, LM‐BN, and LM detected by spatial transcriptomic analysis Table S5C. Differentially expressed genes in each component Table S6A. Gene mutation types detected using 700 oncogene panel Table S6B. The 700 gene panel [file PATH-265-211-s001.zip › path6379-sup-0003-TableS5C.xlsx]

## Sheet: Cover sheet
	Genomic characterization and histologic analysis of uterine leiomyosarcoma arising from leiomyoma with bizarre nuclei
	C Felicelli et al. J Pathol https://doi.org/10.1002/path.6379
	Table S5C. The list of differentially expressed genes in each component.

## Sheet: LM-MM
Gene	p_val	avg_log2FC	pct.1	pct.2	p_val_adj	cell type
ADH1B	0	5.71568	0.362	0.012	0	LM/SM cells
COMP	0	5.32451	0.66	0.06	0	LM/SM cells
ITGBL1	0	5.03853	0.549	0.035	0	LM/SM cells
INMT	0	4.5305	0.654	0.071	0	LM/SM cells
C7	0	4.23179	0.525	0.064	0	LM/SM cells
LUM	0	3.97485	0.989	0.432	0	LM/SM cells
CCN2	0	3.70679	0.998	0.608	0	LM/SM cells
SPON1	0	3.70175	0.677	0.116	0	LM/SM cells
COL8A1	0	3.69764	0.562	0.094	0	LM/SM cells
ELN	0	3.69676	0.829	0.228	0	LM/SM cells
IGHM	0	3.55835	0.316	0.077	0	LM/SM cells
TMEM119	0	3.44427	0.425	0.059	0	LM/SM cells
FBLN2	0	3.26654	0.581	0.111	0	LM/SM cells
FHL5	0	3.20305	0.228	0.036	0	LM/SM cells
C1QTNF7	0	3.15268	0.329	0.048	0	LM/SM cells
ALDH1A1	0	3.13514	0.565	0.13	0	LM/SM cells
COL10A1	4.85169e-168	3.11199	0.115	0.017	8.75778e-164	LM/SM cells
OXTR	6.63604e-298	3.03024	0.317	0.084	1.19787e-293	LM/SM cells
TCF21	5.58157e-267	3.00483	0.195	0.031	1.00753e-262	LM/SM cells
MYH2	2.97174e-56	2.98879	0.035	0.004	5.36429e-52	LM/SM cells
ABCA6	4.9512e-220	2.93595	0.148	0.021	8.93741e-216	LM/SM cells
ABCA9	3.59006e-201	2.90612	0.138	0.02	6.48041e-197	LM/SM cells
JCHAIN	7.4329e-253	2.89617	0.287	0.075	1.34171e-248	LM/SM cells
IGHD	1.09316e-18	2.86322	0.043	0.017	1.97327e-14	LM/SM cells
THBS4	0	2.81809	0.525	0.152	0	LM/SM cells
IGHA1	6.81974e-198	2.8031	0.237	0.063	1.23103e-193	LM/SM cells
IGF1	0	2.77837	0.771	0.236	0	LM/SM cells
CFH	0	2.74648	0.5	0.123	0	LM/SM cells
DPT	0	2.73227	0.284	0.059	0	LM/SM cells
CCND2	0	2.72203	0.687	0.197	0	LM/SM cells
LAMA2	0	2.66299	0.365	0.074	0	LM/SM cells
BMP6	3.27018e-269	2.6386	0.248	0.053	5.90301e-265	LM/SM cells
SCN7A	2.12367e-152	2.60885	0.13	0.024	3.83344e-148	LM/SM cells
NOX4	2.33793e-159	2.59734	0.134	0.025	4.22019e-155	LM/SM cells
MOXD1	0	2.58561	0.652	0.261	0	LM/SM cells
IGFBP2	0	2.58293	0.788	0.344	0	LM/SM cells
EFEMP1	0	2.56242	0.734	0.301	0	LM/SM cells
PRELP	0	2.5573	0.871	0.406	0	LM/SM cells
KRT7	3.81844e-54	2.53485	0.046	0.008	6.89267e-50	LM/SM cells
TINAGL1	0	2.51686	0.732	0.284	0	LM/SM cells
IGKC	0	2.4749	0.638	0.193	0	LM/SM cells
C3	0	2.47104	0.518	0.186	0	LM/SM cells
ZP2	1.79125e-07	2.46683	0.005	0.001	0.00323338	LM/SM cells
CX3CR11	1.77038e-182	2.4655	0.202	0.05	3.19572e-178	LM/SM cells
APLNR1	4.06168e-228	2.4433	0.345	0.121	7.33174e-224	LM/SM cells
WIPF31	6.23913e-237	2.43593	0.285	0.08	1.12623e-232	LM/SM cells
NPY1R1	1.90274e-155	2.42859	0.182	0.047	3.43464e-151	LM/SM cells
KLK5	5.25259e-95	2.42208	0.085	0.016	9.48145e-91	LM/SM cells
LHFPL6	0	2.39902	0.619	0.239	0	LM/SM cells
SYNPO	0	2.34918	0.636	0.259	0	LM/SM cells
SVEP1	0	2.34606	0.428	0.123	0	LM/SM cells
PLA1A	3.67305e-178	2.34257	0.207	0.053	6.63022e-174	LM/SM cells
KLK7	1.33719e-85	2.34229	0.082	0.017	2.41377e-81	LM/SM cells
FRZB1	0	2.33052	0.609	0.225	0	LM/SM cells
LTBP2	0	2.32209	0.873	0.402	0	LM/SM cells
SERPINE1	0	2.31387	0.723	0.366	0	LM/SM cells
PLXDC11	0	2.29569	0.54	0.182	0	LM/SM cells
HEYL1	0	2.29121	0.407	0.132	0	LM/SM cells
EPHA3	2.96196e-212	2.25391	0.26	0.072	5.34663e-208	LM/SM cells
GGT5	1.09393e-303	2.25116	0.364	0.104	1.97465e-299	LM/SM cells
LRRC32	0	2.23828	0.421	0.132	0	LM/SM cells
SLIT3	0	2.23499	0.592	0.23	0	LM/SM cells
SLCO2A1	4.8823e-227	2.22171	0.375	0.142	8.81304e-223	LM/SM cells
ABCA10	1.85918e-168	2.20214	0.198	0.051	3.356e-164	LM/SM cells
PXDC11	4.00575e-278	2.18838	0.382	0.126	7.23078e-274	LM/SM cells
IGHG3	3.63457e-97	2.18204	0.119	0.031	6.56077e-93	LM/SM cells
ANO3	2.68749e-88	2.17698	0.095	0.022	4.8512e-84	LM/SM cells
DAPP1	9.12508e-201	2.1715	0.332	0.12	1.64717e-196	LM/SM cells
CRIM1	0	2.14853	0.677	0.3	0	LM/SM cells
DEPTOR	0	2.13727	0.498	0.19	0	LM/SM cells
DKK3	0	2.13624	0.693	0.28	0	LM/SM cells
VWF	0	2.12708	0.855	0.534	0	LM/SM cells
MXRA5	0	2.12135	0.525	0.185	0	LM/SM cells
OMD	9.40107e-127	2.10801	0.16	0.043	1.69699e-122	LM/SM cells
COL1A2	0	2.10497	1	0.88	0	LM/SM cells
ITGB4	8.86963e-190	2.09471	0.273	0.085	1.60106e-185	LM/SM cells
COL12A1	0	2.08626	0.983	0.657	0	LM/SM cells
ADAMTS21	0	2.08159	0.73	0.318	0	LM/SM cells
HTR2A	2.52921e-92	2.08094	0.118	0.032	4.56548e-88	LM/SM cells
CYS1	4.59661e-190	2.07452	0.263	0.08	8.29735e-186	LM/SM cells
C1QTNF1	2.09652e-174	2.05012	0.266	0.087	3.78443e-170	LM/SM cells
RERGL	1.95924e-45	2.04999	0.085	0.029	3.53662e-41	LM/SM cells
RNASEH2B	2.45167e-97	2.04542	0.13	0.036	4.42551e-93	LM/SM cells
KLF2	0	2.04474	0.76	0.425	0	LM/SM cells
ANXA31	5.86097e-83	2.03867	0.105	0.028	1.05796e-78	LM/SM cells
SPSB1	0	2.03571	0.773	0.417	0	LM/SM cells
RGS7BP	8.09958e-79	2.03046	0.106	0.029	1.46206e-74	LM/SM cells
PODN	0	2.01855	0.668	0.258	0	LM/SM cells
COL11A11	3.1574e-172	2.01623	0.292	0.105	5.69942e-168	LM/SM cells
INHBA	0	2.01555	0.734	0.301	0	LM/SM cells
STEAP41	8.67466e-177	2.01452	0.28	0.095	1.56586e-172	LM/SM cells
RFTN21	2.33025e-140	2.00924	0.212	0.067	4.20634e-136	LM/SM cells
MGP	0	2.00793	1	0.98	0	LM/SM cells
UNC5B	8.03144e-268	2.00716	0.426	0.16	1.44976e-263	LM/SM cells
AKR1C31	1.41183e-78	1.99982	0.109	0.031	2.54849e-74	LM/SM cells
PALMD	4.16726e-254	1.99952	0.392	0.14	7.52232e-250	LM/SM cells
CORIN	6.6638e-77	1.99651	0.108	0.031	1.20288e-72	LM/SM cells
MEDAG	4.74147e-160	1.99588	0.24	0.076	8.55882e-156	LM/SM cells
CCL14	8.80067e-246	1.99127	0.443	0.183	1.58861e-241	LM/SM cells
EMCN1	2.99478e-203	1.98741	0.35	0.132	5.40587e-199	LM/SM cells
EGFL7	0	1.98725	0.622	0.293	0	LM/SM cells
TBX1	7.45636e-67	1.98033	0.096	0.028	1.34595e-62	LM/SM cells
TMEM130	3.1588e-56	1.97468	0.073	0.02	5.70195e-52	LM/SM cells
ADGRG6	7.85533e-127	1.97152	0.231	0.084	1.41797e-122	LM/SM cells
GNG111	0	1.9678	0.51	0.207	0	LM/SM cells
SPARC	0	1.96512	1	1	0	LM/SM cells
MS4A4E1	3.90458e-85	1.96108	0.11	0.029	7.04815e-81	LM/SM cells
COL15A1	0	1.9516	0.888	0.523	0	LM/SM cells
CLEC4E	1.22982e-41	1.94791	0.053	0.014	2.21995e-37	LM/SM cells
ADAMTSL2	2.6946e-70	1.92634	0.1	0.029	4.86402e-66	LM/SM cells
PDGFRA	0	1.92404	0.422	0.13	0	LM/SM cells
COL16A1	0	1.91912	0.986	0.654	0	LM/SM cells
CALHM5	2.59336e-96	1.91902	0.133	0.037	4.68128e-92	LM/SM cells
ACKR1	4.67741e-136	1.91873	0.254	0.094	8.44319e-132	LM/SM cells
DUSP1	0	1.9078	0.992	0.763	0	LM/SM cells
ECM21	4.07373e-254	1.90237	0.425	0.165	7.35349e-250	LM/SM cells
MUSTN1	1.09868e-94	1.8943	0.235	0.103	1.98322e-90	LM/SM cells
COL1A1	0	1.8866	1	0.999	0	LM/SM cells
GPM6A	5.32101e-61	1.87521	0.092	0.028	9.60495e-57	LM/SM cells
ART4	3.09748e-53	1.86924	0.075	0.021	5.59125e-49	LM/SM cells
CCL21	2.1677e-121	1.86018	0.235	0.087	3.91292e-117	LM/SM cells
SCUBE1	3.26606e-14	1.85562	0.02	0.006	5.89556e-10	LM/SM cells
ESAM1	6.8864e-221	1.85352	0.422	0.18	1.24306e-216	LM/SM cells
DCN	0	1.84923	1	0.799	0	LM/SM cells
FLT41	3.48678e-149	1.84921	0.3	0.12	6.29398e-145	LM/SM cells
SUSD2	1.24525e-112	1.84736	0.168	0.051	2.24781e-108	LM/SM cells
LRRTM4	8.09404e-49	1.8469	0.069	0.02	1.46106e-44	LM/SM cells
ADIRF	3.74749e-231	1.84651	0.484	0.227	6.76459e-227	LM/SM cells
RGCC	0	1.84601	0.699	0.299	0	LM/SM cells
TMEM204	1.82925e-260	1.83556	0.477	0.207	3.30199e-256	LM/SM cells
SERPINF1	0	1.83181	0.739	0.407	0	LM/SM cells
ITGA111	0	1.82571	0.918	0.543	0	LM/SM cells
SAMD11	3.45205e-125	1.8195	0.207	0.068	6.2313e-121	LM/SM cells
ZFPM21	1.20745e-158	1.81779	0.284	0.103	2.17956e-154	LM/SM cells
NEDD9	1.68694e-264	1.81271	0.469	0.193	3.0451e-260	LM/SM cells
ITIH3	4.10275e-24	1.81148	0.036	0.011	7.40587e-20	LM/SM cells
LDLRAD4	3.74995e-248	1.8098	0.441	0.177	6.76903e-244	LM/SM cells
LEFTY2	0	1.802	0.574	0.228	0	LM/SM cells
C1orf198	0	1.79955	0.878	0.547	0	LM/SM cells
SULF1	0	1.79924	0.986	0.664	0	LM/SM cells
HMCN1	6.05527e-109	1.79905	0.196	0.069	1.09304e-104	LM/SM cells
CCDC681	3.5136e-40	1.79617	0.061	0.019	6.3424e-36	LM/SM cells
ATP1B21	8.05771e-72	1.78954	0.116	0.036	1.4545e-67	LM/SM cells
RASIP11	6.79204e-145	1.78855	0.295	0.118	1.22603e-140	LM/SM cells
FBLN5	0	1.77652	0.94	0.552	0	LM/SM cells
TFPI	1.40643e-169	1.77386	0.323	0.125	2.53874e-165	LM/SM cells
FIBIN	1.57144e-191	1.7729	0.405	0.179	2.8366e-187	LM/SM cells
GLT8D2	6.19422e-304	1.76626	0.559	0.261	1.11812e-299	LM/SM cells
PCOLCE	0	1.76437	0.707	0.331	0	LM/SM cells
NOTCH3	0	1.75722	0.894	0.631	0	LM/SM cells
LPAR6	3.34109e-226	1.75628	0.453	0.204	6.031e-222	LM/SM cells
ADCY41	1.06044e-146	1.75625	0.321	0.136	1.9142e-142	LM/SM cells
COL4A4	2.9796e-26	1.75334	0.044	0.014	5.37848e-22	LM/SM cells
SPNS21	7.40315e-81	1.74099	0.155	0.055	1.33634e-76	LM/SM cells
EGR1	0	1.73873	0.841	0.546	0	LM/SM cells
HYAL21	3.55632e-250	1.73583	0.604	0.368	6.41951e-246	LM/SM cells
NTN4	7.43907e-106	1.73298	0.265	0.118	1.34283e-101	LM/SM cells
DEPP1	0	1.73254	0.696	0.413	0	LM/SM cells
ID11	8.36735e-182	1.73128	0.428	0.207	1.51039e-177	LM/SM cells
TAC1	3.31612e-24	1.72987	0.038	0.012	5.98593e-20	LM/SM cells
CNTN1	1.3029e-153	1.72802	0.27	0.095	2.35186e-149	LM/SM cells
PEAR1	2.5564e-116	1.72053	0.236	0.091	4.61456e-112	LM/SM cells
AMOTL2	0	1.71832	0.596	0.285	0	LM/SM cells
APOD	3.33689e-222	1.71305	0.41	0.16	6.02342e-218	LM/SM cells
THBS1	0	1.7113	0.997	0.818	0	LM/SM cells
MEOX21	2.80102e-67	1.7101	0.113	0.037	5.05613e-63	LM/SM cells
TNXB	0	1.70555	0.758	0.446	0	LM/SM cells
COL5A1	0	1.69446	1	0.944	0	LM/SM cells
IGFBP7	0	1.69278	1	0.972	0	LM/SM cells
GPR141	2.16169e-76	1.68608	0.152	0.055	3.90206e-72	LM/SM cells
FMO2	3.64652e-55	1.68395	0.102	0.035	6.58233e-51	LM/SM cells
ANTXR1	0	1.67804	0.968	0.699	0	LM/SM cells
SMCO3	4.77643e-41	1.67551	0.065	0.02	8.62193e-37	LM/SM cells
CHRD	3.75288e-139	1.66909	0.273	0.103	6.77433e-135	LM/SM cells
DAAM21	4.33868e-173	1.66872	0.397	0.184	7.83175e-169	LM/SM cells
DOC2B1	2.45485e-49	1.66657	0.097	0.034	4.43125e-45	LM/SM cells
PTH1R	3.35271e-58	1.66613	0.107	0.036	6.05197e-54	LM/SM cells
PLAC9	3.2358e-38	1.66349	0.063	0.02	5.84094e-34	LM/SM cells
CDK6	1.6445e-119	1.66246	0.249	0.097	2.96849e-115	LM/SM cells
PTPRB1	1.98808e-173	1.66165	0.451	0.234	3.58868e-169	LM/SM cells
CCL19	1.91565e-23	1.66102	0.087	0.043	3.45794e-19	LM/SM cells
ATOH8	3.42114e-137	1.65787	0.306	0.129	6.1755e-133	LM/SM cells
COL5A3	1.44773e-138	1.6556	0.308	0.13	2.61329e-134	LM/SM cells
LFNG	2.02482e-118	1.65448	0.254	0.101	3.655e-114	LM/SM cells
PDK4	3.93195e-290	1.65434	0.655	0.417	7.09757e-286	LM/SM cells
EFHD1	3.63493e-112	1.65213	0.259	0.108	6.56141e-108	LM/SM cells
RERG	0	1.65014	0.839	0.492	0	LM/SM cells
ITM2B	0	1.65006	0.925	0.635	0	LM/SM cells
MMP23B	7.66369e-167	1.6494	0.375	0.166	1.38337e-162	LM/SM cells
CCN3	9.36792e-80	1.6483	0.26	0.131	1.691e-75	LM/SM cells
LIMCH1	1.50413e-218	1.64772	0.469	0.216	2.71511e-214	LM/SM cells
PLCB4	1.25896e-121	1.6476	0.303	0.137	2.27255e-117	LM/SM cells
CCN1	0	1.64589	1	0.929	0	LM/SM cells
FZD41	8.06673e-173	1.64568	0.407	0.192	1.45613e-168	LM/SM cells
SELP	2.33973e-67	1.64302	0.145	0.055	4.22344e-63	LM/SM cells
STK17B	2.49335e-191	1.64185	0.453	0.223	4.50074e-187	LM/SM cells
TSC22D3	0	1.63897	0.847	0.504	0	LM/SM cells
SORBS2	8.33292e-157	1.6337	0.405	0.199	1.50417e-152	LM/SM cells
BMP8A	5.18084e-87	1.6302	0.179	0.067	9.35194e-83	LM/SM cells
TM4SF1	9.68802e-231	1.61507	0.56	0.305	1.74879e-226	LM/SM cells
CD3021	3.1857e-168	1.6107	0.389	0.176	5.7505e-164	LM/SM cells
ADGRF51	3.6943e-169	1.60762	0.426	0.212	6.66857e-165	LM/SM cells
SPRY2	5.10889e-151	1.6047	0.355	0.159	9.22206e-147	LM/SM cells
RGS5	0	1.6044	0.986	0.712	0	LM/SM cells
PRICKLE11	1.33875e-218	1.6013	0.515	0.268	2.41658e-214	LM/SM cells
SLC9A3R2	8.16836e-264	1.6013	0.614	0.36	1.47447e-259	LM/SM cells
ANGPTL21	0	1.59819	0.725	0.414	0	LM/SM cells
TENM3	8.08931e-60	1.59779	0.128	0.048	1.4602e-55	LM/SM cells
RAP2C	0	1.59408	0.825	0.544	0	LM/SM cells
RAMP21	1.69291e-142	1.59338	0.448	0.263	3.05587e-138	LM/SM cells
LYVE11	1.44735e-86	1.59285	0.218	0.093	2.61262e-82	LM/SM cells
LTF1	2.59914e-39	1.59221	0.075	0.026	4.69171e-35	LM/SM cells
PDGFRB	0	1.58906	0.907	0.604	0	LM/SM cells
DACT1	1.69227e-154	1.58805	0.346	0.149	3.05471e-150	LM/SM cells
DLL11	2.95183e-82	1.58397	0.188	0.075	5.32835e-78	LM/SM cells
ACKR31	1.05552e-122	1.58351	0.329	0.156	1.90531e-118	LM/SM cells
TCIM	7.34098e-204	1.58197	0.484	0.243	1.32512e-199	LM/SM cells
PTGER3	0	1.58041	0.972	0.681	0	LM/SM cells
CYBRD1	0	1.57979	0.984	0.713	0	LM/SM cells
LHX6	1.87505e-61	1.57867	0.169	0.075	3.38466e-57	LM/SM cells
CLEC14A1	4.89971e-145	1.56975	0.403	0.206	8.84446e-141	LM/SM cells
ABCA8	2.24916e-40	1.56939	0.07	0.023	4.05995e-36	LM/SM cells
TRBC2	5.59729e-58	1.56602	0.199	0.098	1.01037e-53	LM/SM cells
DIPK2B	1.39062e-148	1.56496	0.403	0.204	2.51021e-144	LM/SM cells
PODXL	7.52599e-177	1.56318	0.496	0.285	1.35852e-172	LM/SM cells
TRGJP2	1.60533e-06	1.55994	0.01	0.004	0.0289778	LM/SM cells
DPP6	2.02088e-270	1.55474	0.53	0.235	3.64789e-266	LM/SM cells
SLC7A4	9.60223e-20	1.55309	0.036	0.012	1.7333e-15	LM/SM cells
MYCT11	1.65544e-61	1.54759	0.142	0.056	2.98823e-57	LM/SM cells
MGAT4C	1.41699e-15	1.547	0.028	0.009	2.5578e-11	LM/SM cells
STK261	3.26084e-191	1.54203	0.544	0.326	5.88614e-187	LM/SM cells
GRASP1	1.48985e-138	1.54187	0.375	0.184	2.68934e-134	LM/SM cells
FOS	0	1.5411	0.723	0.434	0	LM/SM cells
CLEC3B	1.71812e-54	1.54066	0.129	0.051	3.10138e-50	LM/SM cells
PODNL1	2.39364e-59	1.53959	0.116	0.041	4.32076e-55	LM/SM cells
TRABD2B	1.43497e-63	1.53873	0.161	0.068	2.59027e-59	LM/SM cells
IL1R1	3.63786e-256	1.5347	0.565	0.288	6.5667e-252	LM/SM cells
GRIK2	2.22781e-35	1.53428	0.065	0.022	4.02143e-31	LM/SM cells
COL8A2	5.17712e-114	1.53365	0.337	0.169	9.34522e-110	LM/SM cells
MMRN21	6.02484e-135	1.53237	0.38	0.191	1.08754e-130	LM/SM cells
CALCRL	9.3204e-185	1.53186	0.552	0.342	1.68243e-180	LM/SM cells
TBXAS1	5.29694e-16	1.53172	0.029	0.01	9.5615e-12	LM/SM cells
RAMP3	3.6175e-97	1.52684	0.339	0.185	6.52996e-93	LM/SM cells
CD200	3.66094e-143	1.52619	0.397	0.202	6.60836e-139	LM/SM cells
IGHG1	1.71295e-172	1.5244	0.292	0.1	3.09204e-168	LM/SM cells
CLDN5	7.01224e-206	1.5171	0.516	0.264	1.26578e-201	LM/SM cells
ZFHX4	1.48729e-63	1.51179	0.165	0.07	2.68471e-59	LM/SM cells
LMCD1	2.34868e-288	1.50796	0.641	0.353	4.23961e-284	LM/SM cells
MATN3	2.68873e-40	1.50499	0.088	0.033	4.85342e-36	LM/SM cells
ID3	3.75289e-295	1.50488	0.69	0.445	6.77434e-291	LM/SM cells
TNS2	0	1.5031	0.841	0.6	0	LM/SM cells
PDGFA1	7.74452e-141	1.49633	0.408	0.215	1.39796e-136	LM/SM cells
RARRES2	5.6133e-170	1.49359	0.459	0.239	1.01326e-165	LM/SM cells
ALS2CL1	7.84103e-59	1.49306	0.14	0.056	1.41538e-54	LM/SM cells
TRIB2	3.06741e-263	1.49228	0.614	0.351	5.53698e-259	LM/SM cells
BMP4	2.14219e-52	1.49153	0.111	0.041	3.86686e-48	LM/SM cells
BDH21	7.94528e-135	1.49118	0.379	0.19	1.4342e-130	LM/SM cells
CDH51	8.13319e-145	1.48883	0.434	0.237	1.46812e-140	LM/SM cells
BCAM	3.54853e-137	1.48834	0.495	0.321	6.40546e-133	LM/SM cells
CREB3L1	3.88549e-186	1.48761	0.424	0.189	7.0137e-182	LM/SM cells
MAFK	2.53706e-237	1.48025	0.574	0.31	4.57964e-233	LM/SM cells
CITED21	2.59761e-269	1.47976	0.668	0.432	4.68895e-265	LM/SM cells
TEK1	1.27025e-83	1.46988	0.267	0.133	2.29292e-79	LM/SM cells
SMOC21	0	1.4672	0.904	0.538	0	LM/SM cells
GMPR	7.47875e-80	1.46605	0.214	0.094	1.34999e-75	LM/SM cells
ECSCR	9.01999e-117	1.46507	0.345	0.172	1.6282e-112	LM/SM cells
EPHA21	6.55423e-91	1.46281	0.235	0.101	1.1831e-86	LM/SM cells
NTS	1.0974e-13	1.46194	0.031	0.012	1.98092e-09	LM/SM cells
KCNAB1	3.24493e-27	1.46077	0.065	0.026	5.85742e-23	LM/SM cells
CD2	5.26207e-38	1.45887	0.115	0.052	9.49857e-34	LM/SM cells
CCN5	1.40905e-37	1.45847	0.14	0.07	2.54348e-33	LM/SM cells
XAF11	1.63266e-135	1.45726	0.422	0.232	2.94712e-131	LM/SM cells
WWC2	1.51844e-121	1.45306	0.345	0.168	2.74093e-117	LM/SM cells
ITGB5	0	1.45247	0.771	0.491	0	LM/SM cells
MARVELD1	1.76673e-219	1.44748	0.589	0.361	3.18912e-215	LM/SM cells
ROBO41	1.6984e-76	1.44737	0.24	0.116	3.06579e-72	LM/SM cells
STMN2	2.02648e-22	1.4446	0.054	0.021	3.658e-18	LM/SM cells
GDPD51	7.7568e-70	1.44079	0.202	0.092	1.40018e-65	LM/SM cells
TGFBR2	0	1.43778	0.974	0.725	0	LM/SM cells
MALL	1.62654e-70	1.43616	0.22	0.104	2.93607e-66	LM/SM cells
ENG	0	1.4344	0.914	0.67	0	LM/SM cells
PLEKHH2	6.3754e-191	1.43431	0.511	0.277	1.15082e-186	LM/SM cells
CCL11	2.5621e-39	1.43311	0.083	0.031	4.62485e-35	LM/SM cells
ARHGEF151	3.43968e-75	1.43271	0.222	0.102	6.20898e-71	LM/SM cells
GIMAP7	5.10788e-112	1.43172	0.338	0.168	9.22024e-108	LM/SM cells
RASAL3	1.42149e-38	1.42176	0.1	0.041	2.56593e-34	LM/SM cells
KCNE41	4.43772e-188	1.4211	0.519	0.29	8.01053e-184	LM/SM cells
NTRK21	2.84968e-62	1.42034	0.234	0.122	5.14396e-58	LM/SM cells
SEPTIN4	1.79768e-101	1.41979	0.328	0.17	3.24499e-97	LM/SM cells
PLCE1	1.36224e-116	1.4195	0.372	0.198	2.45899e-112	LM/SM cells
FSTL1	0	1.41894	0.999	0.953	0	LM/SM cells
FOXS1	3.19338e-52	1.41757	0.143	0.061	5.76438e-48	LM/SM cells
FBN1	0	1.41307	0.939	0.714	0	LM/SM cells
PLXDC2	0	1.41014	0.873	0.535	0	LM/SM cells
TIMP3	0	1.40978	0.999	0.979	0	LM/SM cells
ERG	2.85682e-101	1.40972	0.325	0.168	5.15684e-97	LM/SM cells
KCNT21	5.31978e-47	1.40545	0.144	0.065	9.60274e-43	LM/SM cells
MS4A6A	7.78235e-238	1.40267	0.649	0.432	1.40479e-233	LM/SM cells
TP53	1.12708e-130	1.40162	0.363	0.175	2.0345e-126	LM/SM cells
FCGR2B	4.20624e-59	1.40093	0.162	0.07	7.59268e-55	LM/SM cells
ADRA2C	1.62508e-54	1.39929	0.156	0.069	2.93343e-50	LM/SM cells
IL20RA1	8.11528e-22	1.39735	0.048	0.018	1.46489e-17	LM/SM cells
ADGRL4	2.10191e-110	1.38784	0.409	0.239	3.79415e-106	LM/SM cells
MSLN	1.46419e-14	1.38358	0.039	0.017	2.64302e-10	LM/SM cells
TNNT3	1.583e-27	1.38321	0.067	0.027	2.85748e-23	LM/SM cells
SLC22A3	3.35122e-212	1.38298	0.599	0.362	6.04929e-208	LM/SM cells
ENTPD11	3.85311e-280	1.38129	0.72	0.514	6.95526e-276	LM/SM cells
RGS6	4.78964e-16	1.3801	0.039	0.016	8.64578e-12	LM/SM cells
SLC5A41	2.47786e-40	1.37842	0.113	0.048	4.47278e-36	LM/SM cells
AOAH	5.00489e-65	1.37787	0.213	0.103	9.03432e-61	LM/SM cells
TAFA21	3.15591e-32	1.37695	0.083	0.034	5.69673e-28	LM/SM cells
CCDC3	1.77608e-57	1.37242	0.223	0.117	3.206e-53	LM/SM cells
RSPO1	6.25188e-93	1.3709	0.243	0.105	1.12853e-88	LM/SM cells
COL4A3	7.15323e-10	1.3688	0.021	0.008	1.29123e-05	LM/SM cells
CD93	3.95886e-112	1.36795	0.389	0.215	7.14614e-108	LM/SM cells
COL3A1	0	1.36595	1	0.999	0	LM/SM cells
TGFBR1	0	1.36522	0.831	0.616	0	LM/SM cells
TXNDC5	0	1.36384	0.934	0.714	0	LM/SM cells
MEGF6	5.21412e-68	1.36286	0.286	0.163	9.41201e-64	LM/SM cells
MMRN1	1.35904e-119	1.3599	0.357	0.176	2.4532e-115	LM/SM cells
ALDH1A3	1.98471e-72	1.35716	0.26	0.134	3.58259e-68	LM/SM cells
EPAS1	0	1.35655	0.961	0.785	0	LM/SM cells
MAP3K8	3.31936e-145	1.35406	0.422	0.218	5.99178e-141	LM/SM cells
CCM2L1	5.23329e-66	1.35403	0.208	0.098	9.44662e-62	LM/SM cells
PCDHA3	9.95424e-15	1.35315	0.034	0.013	1.79684e-10	LM/SM cells
SEMA3D	2.88257e-12	1.35282	0.032	0.014	5.20332e-08	LM/SM cells
PRSS35	1.47247e-29	1.35212	0.074	0.03	2.65796e-25	LM/SM cells
GUCY1A21	1.6268e-301	1.35163	0.778	0.556	2.93654e-297	LM/SM cells
STAB2	6.53061e-26	1.35136	0.062	0.025	1.17884e-21	LM/SM cells
PCDH121	7.11069e-65	1.34841	0.213	0.103	1.28355e-60	LM/SM cells
MZB1	8.60766e-14	1.34753	0.029	0.011	1.55377e-09	LM/SM cells
PLA2R1	3.49978e-117	1.34493	0.322	0.149	6.31745e-113	LM/SM cells
OAF	2.02919e-162	1.34343	0.489	0.269	3.66289e-158	LM/SM cells
LOXL4	2.59915e-68	1.34315	0.226	0.11	4.69173e-64	LM/SM cells
CD55	5.67792e-224	1.3421	0.636	0.395	1.02492e-219	LM/SM cells
AEBP1	0	1.34001	1	0.987	0	LM/SM cells
UACA	1.37659e-274	1.33925	0.726	0.533	2.48489e-270	LM/SM cells
RNF1801	9.80119e-87	1.33913	0.321	0.174	1.76921e-82	LM/SM cells
SPRY1	4.4162e-193	1.33872	0.558	0.316	7.97169e-189	LM/SM cells
SH2D3C1	4.12238e-85	1.33549	0.3	0.157	7.44131e-81	LM/SM cells
RGS1	1.38873e-191	1.33131	0.601	0.377	2.50679e-187	LM/SM cells
LINGO1	1.45247e-64	1.3288	0.239	0.124	2.62185e-60	LM/SM cells
TIE1	2.76319e-92	1.32655	0.323	0.17	4.98784e-88	LM/SM cells
F2RL21	3.98496e-46	1.32645	0.145	0.066	7.19326e-42	LM/SM cells
FCER1A	6.86009e-40	1.32492	0.111	0.048	1.23831e-35	LM/SM cells
LOX	9.40268e-190	1.32146	0.552	0.316	1.69728e-185	LM/SM cells
CLMP	3.9446e-204	1.31627	0.573	0.323	7.1204e-200	LM/SM cells
TPPP31	1.29179e-55	1.31568	0.252	0.143	2.33181e-51	LM/SM cells
OLFML1	7.11918e-80	1.31457	0.27	0.135	1.28508e-75	LM/SM cells
GAPT1	8.42237e-30	1.31434	0.092	0.042	1.52032e-25	LM/SM cells
SLC7A31	1.468e-49	1.31024	0.204	0.108	2.64989e-45	LM/SM cells
TM4SF181	2.65955e-60	1.3101	0.235	0.124	4.80075e-56	LM/SM cells
RORA	1.63666e-85	1.30983	0.313	0.168	2.95434e-81	LM/SM cells
SKIL1	6.19326e-189	1.30851	0.607	0.417	1.11795e-184	LM/SM cells
NRG1	2.89405e-67	1.30844	0.271	0.148	5.22405e-63	LM/SM cells
STAB1	1.1003e-208	1.30621	0.621	0.398	1.98615e-204	LM/SM cells
NR2F2	0	1.3048	0.947	0.73	0	LM/SM cells
PTPRC	4.6713e-25	1.30459	0.078	0.035	8.43216e-21	LM/SM cells
TRBC1	3.1756e-36	1.30455	0.161	0.086	5.73227e-32	LM/SM cells
PREX21	2.30604e-82	1.29967	0.315	0.173	4.16263e-78	LM/SM cells
GRIP2	9.20918e-30	1.29191	0.102	0.048	1.66235e-25	LM/SM cells
RGL3	5.3231e-35	1.29055	0.099	0.043	9.60872e-31	LM/SM cells
PECAM1	0	1.29011	0.907	0.641	0	LM/SM cells
NT5E	6.28061e-172	1.28951	0.524	0.298	1.13371e-167	LM/SM cells
SRPX2	5.01876e-96	1.28795	0.392	0.232	9.05936e-92	LM/SM cells
PCDH11	2.43365e-70	1.28791	0.314	0.184	4.39298e-66	LM/SM cells
MYL3	3.32764e-26	1.28488	0.07	0.029	6.00671e-22	LM/SM cells
MCF2L	7.62484e-88	1.28352	0.347	0.197	1.37636e-83	LM/SM cells
ACVRL1	5.93153e-82	1.28087	0.287	0.148	1.0707e-77	LM/SM cells
FOSB	1.93543e-31	1.27966	0.184	0.11	3.49364e-27	LM/SM cells
MYO1D	7.11032e-165	1.27865	0.534	0.314	1.28348e-160	LM/SM cells
P2RY13	4.01712e-31	1.27799	0.088	0.038	7.25129e-27	LM/SM cells
EMP1	4.19883e-234	1.27561	0.687	0.494	7.57931e-230	LM/SM cells
SSPN1	6.15099e-99	1.27535	0.4	0.238	1.11032e-94	LM/SM cells
PID1	6.4374e-81	1.26903	0.299	0.159	1.16202e-76	LM/SM cells
STEAP21	2.65164e-40	1.26886	0.142	0.069	4.78647e-36	LM/SM cells
THEMIS	1.13383e-21	1.26716	0.059	0.025	2.04667e-17	LM/SM cells
SLC6A6	5.50582e-73	1.25839	0.292	0.158	9.93855e-69	LM/SM cells
DHRS3	3.10528e-160	1.25823	0.502	0.283	5.60534e-156	LM/SM cells
PRAG1	1.00275e-46	1.25552	0.154	0.072	1.81006e-42	LM/SM cells
GIMAP8	1.59206e-65	1.25442	0.274	0.151	2.87383e-61	LM/SM cells
ADAP1	3.33403e-34	1.25373	0.107	0.048	6.01825e-30	LM/SM cells
NR1D1	9.29197e-101	1.25351	0.463	0.315	1.67729e-96	LM/SM cells
MYL12A1	3.07602e-114	1.25238	0.437	0.261	5.55252e-110	LM/SM cells
TCF41	2.81407e-182	1.25109	0.629	0.464	5.07968e-178	LM/SM cells
FGF9	2.19302e-19	1.2491	0.054	0.023	3.95862e-15	LM/SM cells
MASP1	8.18407e-169	1.24885	0.593	0.378	1.47731e-164	LM/SM cells
MMP281	2.27741e-59	1.24704	0.285	0.169	4.11096e-55	LM/SM cells
SERPING1	0	1.24591	0.939	0.62	0	LM/SM cells
PDE2A1	1.46458e-33	1.24025	0.143	0.075	2.64372e-29	LM/SM cells
ARHGAP15	2.14517e-49	1.2368	0.208	0.111	3.87225e-45	LM/SM cells
NTM1	5.06478e-23	1.23357	0.086	0.042	9.14244e-19	LM/SM cells
OR51E21	1.29426e-24	1.23109	0.085	0.04	2.33628e-20	LM/SM cells
CERCAM	4.1668e-187	1.22908	0.655	0.489	7.5215e-183	LM/SM cells
CD341	1.53807e-148	1.22467	0.544	0.349	2.77637e-144	LM/SM cells
LGI4	8.26707e-41	1.2198	0.214	0.124	1.49229e-36	LM/SM cells
SERPINB9	3.42511e-69	1.21956	0.293	0.165	6.18266e-65	LM/SM cells
SYPL2	8.0114e-49	1.21678	0.207	0.111	1.44614e-44	LM/SM cells
SHANK3	1.64335e-75	1.21488	0.357	0.221	2.96642e-71	LM/SM cells
PDZRN4	3.23525e-17	1.21322	0.054	0.025	5.83995e-13	LM/SM cells
SPRY41	1.47319e-78	1.20926	0.329	0.187	2.65925e-74	LM/SM cells
RAPGEF51	6.13055e-139	1.20909	0.508	0.311	1.10663e-134	LM/SM cells
GASK1B1	0	1.20898	0.855	0.598	0	LM/SM cells
LCN6	2.10765e-16	1.20735	0.049	0.022	3.80452e-12	LM/SM cells
LIFR1	2.69413e-118	1.20681	0.501	0.324	4.86317e-114	LM/SM cells
FAM155A	4.98987e-30	1.20667	0.094	0.042	9.00722e-26	LM/SM cells
PLPPR4	3.66768e-25	1.20576	0.072	0.031	6.62053e-21	LM/SM cells
VCAM1	4.28199e-103	1.20546	0.417	0.242	7.72942e-99	LM/SM cells
TLL11	1.32085e-22	1.20512	0.086	0.043	2.38427e-18	LM/SM cells
NOSTRIN1	4.32067e-48	1.20283	0.251	0.15	7.79924e-44	LM/SM cells
PRKCH1	6.8432e-48	1.19924	0.212	0.115	1.23527e-43	LM/SM cells
CRISPLD2	1.37817e-249	1.19825	0.765	0.569	2.48773e-245	LM/SM cells
HECW1	8.85171e-19	1.19757	0.056	0.025	1.59782e-14	LM/SM cells
CD3G	2.14544e-14	1.19751	0.05	0.024	3.87273e-10	LM/SM cells
NUAK1	3.64903e-101	1.19344	0.416	0.252	6.58687e-97	LM/SM cells
OR51E11	7.21568e-24	1.19304	0.075	0.034	1.3025e-19	LM/SM cells
CYYR11	2.97179e-95	1.1927	0.411	0.246	5.36438e-91	LM/SM cells
ZBTB45	1.35342e-130	1.19238	0.566	0.424	2.44305e-126	LM/SM cells
MEOX1	4.13352e-23	1.19212	0.083	0.04	7.46141e-19	LM/SM cells
VASH1	3.10057e-163	1.18499	0.573	0.362	5.59683e-159	LM/SM cells
CLEC10A	7.44061e-28	1.18357	0.11	0.055	1.3431e-23	LM/SM cells
TSHZ2	1.96392e-171	1.18148	0.597	0.39	3.54506e-167	LM/SM cells
EXOC3L21	9.41435e-48	1.17949	0.186	0.094	1.69938e-43	LM/SM cells
IL181	1.04967e-29	1.17705	0.119	0.06	1.89475e-25	LM/SM cells
KLK6	9.22093e-11	1.1764	0.031	0.014	1.66447e-06	LM/SM cells
ADAMTSL3	1.71185e-38	1.1757	0.135	0.064	3.09006e-34	LM/SM cells
RAPGEF31	7.46125e-43	1.17544	0.198	0.109	1.34683e-38	LM/SM cells
DKK2	1.30732e-25	1.17429	0.119	0.064	2.35984e-21	LM/SM cells
MARCKS	0	1.17309	0.908	0.715	0	LM/SM cells
LATS2	7.54011e-101	1.17067	0.452	0.29	1.36106e-96	LM/SM cells
PHF11	4.95641e-57	1.17026	0.26	0.147	8.94681e-53	LM/SM cells
KLHL29	2.42116e-48	1.16878	0.23	0.13	4.37043e-44	LM/SM cells
FSTL3	4.21972e-87	1.1684	0.425	0.278	7.61701e-83	LM/SM cells
RND3	4.58395e-125	1.16535	0.446	0.249	8.27449e-121	LM/SM cells
RELN	1.61744e-17	1.16447	0.06	0.028	2.91964e-13	LM/SM cells
IFITM1	4.09644e-39	1.16321	0.168	0.088	7.39448e-35	LM/SM cells
TMC41	2.17008e-27	1.1616	0.084	0.037	3.91722e-23	LM/SM cells
RBP51	8.73416e-41	1.15899	0.201	0.114	1.5766e-36	LM/SM cells
PEAK1	0	1.15786	0.889	0.713	0	LM/SM cells
ITM2A	6.96591e-80	1.15718	0.287	0.146	1.25742e-75	LM/SM cells
ID4	2.44979e-252	1.15654	0.794	0.535	4.42212e-248	LM/SM cells
OLFM2	1.624e-34	1.15612	0.124	0.06	2.93148e-30	LM/SM cells
SCG2	1.34119e-38	1.15492	0.266	0.176	2.42097e-34	LM/SM cells
DUSP61	3.33767e-88	1.15412	0.394	0.239	6.02484e-84	LM/SM cells
SAMD12	2.27723e-22	1.15329	0.072	0.033	4.11062e-18	LM/SM cells
HSPA6	1.35146e-73	1.15274	0.263	0.132	2.43952e-69	LM/SM cells
COL14A1	0	1.15239	1	0.838	0	LM/SM cells
KIAA1210	2.82459e-13	1.15168	0.036	0.015	5.09867e-09	LM/SM cells
SHROOM41	9.58492e-24	1.14971	0.109	0.058	1.73017e-19	LM/SM cells
ARHGAP29	8.45017e-106	1.14968	0.495	0.342	1.52534e-101	LM/SM cells
SEMA3G1	4.64881e-18	1.14948	0.113	0.067	8.39157e-14	LM/SM cells
FCGBP1	3.4121e-33	1.14896	0.187	0.11	6.15917e-29	LM/SM cells
WSB1	0	1.14667	0.987	0.773	0	LM/SM cells
DDIT4	0	1.14644	0.911	0.688	0	LM/SM cells
DSP	1.33592e-24	1.14389	0.075	0.034	2.41147e-20	LM/SM cells
XG	2.36073e-06	1.14346	0.018	0.008	0.0426136	LM/SM cells
ADCY51	4.19903e-63	1.14286	0.354	0.23	7.57967e-59	LM/SM cells
C5orf46	1.49512e-33	1.14239	0.136	0.069	2.69885e-29	LM/SM cells
CASC41	6.15871e-104	1.13856	0.407	0.231	1.11171e-99	LM/SM cells
ITGA6	3.70475e-125	1.13558	0.515	0.331	6.68744e-121	LM/SM cells
SGIP1	5.04715e-35	1.1345	0.151	0.079	9.11061e-31	LM/SM cells
NPY5R	9.44171e-18	1.13301	0.054	0.024	1.70432e-13	LM/SM cells
RXFP11	4.10696e-23	1.13078	0.107	0.057	7.41348e-19	LM/SM cells
CSRNP11	4.94911e-60	1.13072	0.32	0.2	8.93364e-56	LM/SM cells
CD3D	2.14142e-17	1.12698	0.071	0.036	3.86548e-13	LM/SM cells
DBP1	7.9283e-68	1.12634	0.428	0.315	1.43114e-63	LM/SM cells
PAM	0	1.12477	0.939	0.687	0	LM/SM cells
PCDHB4	2.34811e-23	1.12276	0.078	0.036	4.23858e-19	LM/SM cells
LRP1	0	1.12079	0.976	0.774	0	LM/SM cells
STON11	6.35994e-292	1.11908	0.82	0.595	1.14803e-287	LM/SM cells
SNCG	1.50379e-31	1.11799	0.164	0.093	2.71449e-27	LM/SM cells
CREB3L21	8.39103e-155	1.11742	0.582	0.375	1.51466e-150	LM/SM cells
PTGFR1	1.65932e-69	1.11597	0.399	0.264	2.99525e-65	LM/SM cells
FAM3C1	0	1.11395	0.884	0.674	0	LM/SM cells
ITGA4	4.80565e-68	1.11379	0.343	0.211	8.67468e-64	LM/SM cells
FNDC3A	9.78021e-105	1.11303	0.466	0.292	1.76542e-100	LM/SM cells
SH3RF3	6.40359e-36	1.11137	0.182	0.103	1.15591e-31	LM/SM cells
LAYN1	5.75187e-65	1.11005	0.348	0.22	1.03827e-60	LM/SM cells
DLC11	6.41048e-99	1.10851	0.484	0.334	1.15716e-94	LM/SM cells
HOPX1	2.54147e-80	1.1083	0.365	0.213	4.58761e-76	LM/SM cells
FAP	3.7436e-121	1.10653	0.549	0.384	6.75757e-117	LM/SM cells
NR4A1	1.99454e-117	1.10221	0.509	0.331	3.60034e-113	LM/SM cells
BGN	0	1.09925	1	0.997	0	LM/SM cells
PTPN211	1.09318e-52	1.09594	0.265	0.154	1.97329e-48	LM/SM cells
NOS3	9.94911e-18	1.09524	0.064	0.031	1.79591e-13	LM/SM cells
DOCK6	6.88087e-69	1.09458	0.378	0.246	1.24207e-64	LM/SM cells
CLEC7A	3.0081e-46	1.08985	0.201	0.107	5.42993e-42	LM/SM cells
CD3E	1.78043e-15	1.08873	0.072	0.038	3.21385e-11	LM/SM cells
FXYD1	1.47988e-109	1.08827	0.471	0.293	2.67134e-105	LM/SM cells
ZNF423	3.8321e-51	1.08723	0.207	0.107	6.91733e-47	LM/SM cells
SH3TC1	1.94545e-43	1.08644	0.212	0.119	3.51173e-39	LM/SM cells
LUZP2	4.82951e-09	1.08629	0.03	0.014	8.71775e-05	LM/SM cells
PDGFB1	7.67283e-52	1.08599	0.303	0.192	1.38502e-47	LM/SM cells
LMO71	1.27693e-51	1.085	0.342	0.233	2.30499e-47	LM/SM cells
PRCP1	7.96737e-87	1.08473	0.495	0.369	1.43819e-82	LM/SM cells
WNT2	7.38776e-26	1.0837	0.1	0.049	1.33356e-21	LM/SM cells
SGMS2	2.87698e-95	1.07862	0.5	0.354	5.19324e-91	LM/SM cells
MFNG1	1.36538e-30	1.07829	0.148	0.081	2.46464e-26	LM/SM cells
ITK	8.56938e-16	1.07452	0.079	0.043	1.54686e-11	LM/SM cells
GIMAP4	2.12174e-79	1.0743	0.418	0.273	3.82996e-75	LM/SM cells
ST6GAL11	2.11923e-65	1.07353	0.393	0.266	3.82543e-61	LM/SM cells
ADGRA21	4.0582e-238	1.07332	0.798	0.622	7.32545e-234	LM/SM cells
JAG11	2.29505e-143	1.06845	0.705	0.572	4.1428e-139	LM/SM cells
CILP2	6.54588e-13	1.06826	0.068	0.038	1.1816e-08	LM/SM cells
CMKLR11	3.14425e-45	1.06731	0.249	0.149	5.67568e-41	LM/SM cells
LEF11	4.04672e-31	1.06726	0.19	0.114	7.30473e-27	LM/SM cells
LRATD21	5.29354e-35	1.06717	0.223	0.138	9.55536e-31	LM/SM cells
HIGD1B1	3.38495e-30	1.06487	0.187	0.113	6.11017e-26	LM/SM cells
CDC42EP5	3.78869e-56	1.06176	0.279	0.162	6.83897e-52	LM/SM cells
CNTN3	3.73793e-08	1.06158	0.027	0.013	0.000674734	LM/SM cells
PARP8	1.63936e-47	1.0601	0.235	0.133	2.9592e-43	LM/SM cells
TSPAN6	7.44608e-66	1.05947	0.415	0.292	1.34409e-61	LM/SM cells
TLR71	1.38993e-30	1.05932	0.164	0.094	2.50896e-26	LM/SM cells
CCR2	1.90061e-14	1.05918	0.054	0.026	3.4308e-10	LM/SM cells
GIMAP51	4.11392e-33	1.05618	0.206	0.126	7.42603e-29	LM/SM cells
PARD3B1	3.43737e-77	1.05519	0.443	0.309	6.20481e-73	LM/SM cells
CASP101	1.47842e-28	1.05368	0.156	0.089	2.66869e-24	LM/SM cells
ADRA2A1	1.23975e-32	1.0533	0.192	0.114	2.23787e-28	LM/SM cells
EMB1	2.60965e-24	1.0518	0.099	0.05	4.71068e-20	LM/SM cells
PLCXD3	4.66261e-15	1.0511	0.056	0.027	8.41648e-11	LM/SM cells
RASAL21	2.11915e-86	1.051	0.464	0.32	3.82529e-82	LM/SM cells
ACTR21	4.32011e-90	1.05085	0.459	0.302	7.79822e-86	LM/SM cells
CDC14B1	2.08939e-29	1.04929	0.159	0.091	3.77155e-25	LM/SM cells
TNFRSF11B	1.61859e-22	1.0488	0.089	0.044	2.92171e-18	LM/SM cells
MYH101	0	1.04717	0.925	0.721	0	LM/SM cells
COL18A1	3.5133e-288	1.04458	0.894	0.669	6.34185e-284	LM/SM cells
TAL1	8.71697e-20	1.04399	0.086	0.045	1.5735e-15	LM/SM cells
SFRP1	0	1.04361	0.885	0.544	0	LM/SM cells
CPXM21	6.08989e-128	1.04286	0.436	0.219	1.09929e-123	LM/SM cells
SHE1	2.33938e-34	1.04281	0.254	0.168	4.22281e-30	LM/SM cells
MAP21	3.66524e-20	1.03933	0.094	0.05	6.61612e-16	LM/SM cells
WFS11	7.51305e-91	1.03581	0.474	0.32	1.35618e-86	LM/SM cells
NPIPB151	4.72803e-16	1.03499	0.074	0.04	8.53456e-12	LM/SM cells
CPZ	1.57046e-06	1.03499	0.022	0.011	0.0283483	LM/SM cells
THBS2	0	1.03473	0.99	0.824	0	LM/SM cells
NDUFA4L21	2.51403e-36	1.03315	0.277	0.186	4.53807e-32	LM/SM cells
MGAT4A1	9.405e-74	1.03256	0.456	0.327	1.6977e-69	LM/SM cells
TLR41	2.18967e-45	1.03154	0.233	0.133	3.95257e-41	LM/SM cells
DHH	3.86024e-14	1.03123	0.064	0.034	6.96812e-10	LM/SM cells
CRIP2	1.31436e-119	1.03123	0.618	0.503	2.37256e-115	LM/SM cells
SOX131	1.23083e-33	1.03097	0.223	0.141	2.22178e-29	LM/SM cells
PLEKHG51	1.34792e-58	1.03086	0.387	0.271	2.43313e-54	LM/SM cells
ARRB1	3.74482e-78	1.03077	0.406	0.261	6.75977e-74	LM/SM cells
SGMS11	6.29756e-62	1.02911	0.351	0.226	1.13677e-57	LM/SM cells
ITGA1	0	1.02822	0.928	0.723	0	LM/SM cells
ACE1	6.80606e-39	1.02474	0.245	0.152	1.22856e-34	LM/SM cells
P2RY121	3.89509e-17	1.02418	0.061	0.029	7.03103e-13	LM/SM cells
CFI	5.39392e-53	1.02357	0.29	0.175	9.73656e-49	LM/SM cells
PLPP3	0	1.02339	0.972	0.772	0	LM/SM cells
DOCK8	4.45971e-34	1.02014	0.19	0.111	8.05021e-30	LM/SM cells
COL5A2	0	1.01917	0.987	0.839	0	LM/SM cells
GFOD1	2.01477e-35	1.01808	0.214	0.13	3.63686e-31	LM/SM cells
GJA51	8.72842e-18	1.01676	0.226	0.168	1.57557e-13	LM/SM cells
THSD7A1	4.11016e-33	1.01463	0.23	0.147	7.41926e-29	LM/SM cells
RCN3	1.24988e-115	1.01321	0.538	0.359	2.25615e-111	LM/SM cells
ICOS	2.43709e-07	1.01288	0.029	0.015	0.0043992	LM/SM cells
TM6SF1	6.46893e-37	1.01203	0.213	0.126	1.16771e-32	LM/SM cells
CFLAR	0	1.01175	0.907	0.685	0	LM/SM cells
TSPAN8	1.46041e-10	1.01074	0.041	0.021	2.63618e-06	LM/SM cells
SEPTIN11	0	1.01064	0.929	0.761	0	LM/SM cells
LCN10	6.08064e-11	1.0074	0.067	0.039	1.09762e-06	LM/SM cells
SULT1B11	2.89403e-17	1.00714	0.081	0.043	5.22402e-13	LM/SM cells
DOCK9	1.35416e-72	1.007	0.458	0.33	2.4444e-68	LM/SM cells
ZNF4691	6.81755e-27	1.00667	0.187	0.118	1.23064e-22	LM/SM cells
TMEM100	2.30828e-14	1.00487	0.094	0.056	4.16668e-10	LM/SM cells
EFCC1	1.27831e-17	1.00384	0.079	0.042	2.30747e-13	LM/SM cells
MRC2	1.3232e-199	1.0035	0.732	0.551	2.38851e-195	LM/SM cells
C1S	0	1.00178	0.948	0.669	0	LM/SM cells
AQP1	0	1.00122	0.942	0.663	0	LM/SM cells

## Sheet: LMS
Gene	p_val	avg_log2FC	pct.1	pct.2	p_val_adj
GABRA4	0	5.79009	0.504	0.036	0	LMS cells
GABRB1	0	5.06151	0.509	0.069	0	LMS cells
ARX	0	4.30697	0.346	0.021	0	LMS cells
C16orf89	0	3.819	0.188	0.015	0	LMS cells
PLCH2	0	3.77182	0.227	0.019	0	LMS cells
OOSP1	1.42483e-65	3.60785	0.029	0.002	2.57196e-61	LMS cells
UGT2B11	0	3.51585	0.168	0.015	0	LMS cells
GPM6B	0	3.46662	0.507	0.05	0	LMS cells
MYRF	0	3.43213	0.486	0.092	0	LMS cells
AGMO	0	3.26582	0.219	0.025	0	LMS cells
ANKFN1	1.43063e-196	3.26327	0.099	0.01	2.58243e-192	LMS cells
MYL4	0	3.24051	0.209	0.023	0	LMS cells
HIST1H3E	6.90295e-215	3.20472	0.112	0.012	1.24605e-210	LMS cells
ALX3	0	3.20086	0.252	0.028	0	LMS cells
WNT16	1.53652e-290	3.17538	0.153	0.018	2.77358e-286	LMS cells
SLITRK3	0	3.16305	0.479	0.088	0	LMS cells
C12orf71	2.00408e-189	3.14847	0.101	0.012	3.61757e-185	LMS cells
ZNF718	0	3.12657	0.298	0.036	0	LMS cells
GRID2	0	3.11444	0.243	0.026	0	LMS cells
KCTD8	0	3.11296	0.34	0.045	0	LMS cells
BEX2	1.1414e-150	3.09907	0.082	0.01	2.06034e-146	LMS cells
TOX3	0	3.08419	0.229	0.026	0	LMS cells
CALB2	0	3.0778	0.476	0.093	0	LMS cells
GFRA1	0	3.05309	0.6	0.135	0	LMS cells
NTSR1	0	3.01047	0.296	0.038	0	LMS cells
CCBE1	0	2.98225	0.5	0.148	0	LMS cells
STARD6	7.94102e-119	2.96597	0.067	0.009	1.43343e-114	LMS cells
TEKT3	0	2.96507	0.211	0.027	0	LMS cells
KCNJ4	0	2.96399	0.359	0.055	0	LMS cells
NKAIN2	1.89905e-53	2.96008	0.03	0.004	3.42797e-49	LMS cells
NUDT11	0	2.95886	0.251	0.031	0	LMS cells
TNMD	0	2.95875	0.436	0.172	0	LMS cells
FNDC1	0	2.93606	0.462	0.095	0	LMS cells
ZNF90	3.31272e-306	2.91771	0.176	0.024	5.97979e-302	LMS cells
DNAH11	0	2.91231	0.402	0.07	0	LMS cells
NRG3	0	2.9091	0.239	0.03	0	LMS cells
GRIN2A	0	2.90648	0.707	0.116	0	LMS cells
COL9A3	1.97309e-78	2.89618	0.046	0.006	3.56162e-74	LMS cells
SVIP	0	2.88717	0.176	0.023	0	LMS cells
RFESD	2.55919e-22	2.86845	0.012	0.002	4.61959e-18	LMS cells
IRF6	0	2.86624	0.468	0.068	0	LMS cells
MCF2	4.27811e-302	2.86033	0.173	0.023	7.72242e-298	LMS cells
FSTL5	0	2.85448	0.188	0.025	0	LMS cells
GRIA2	0	2.84973	0.999	0.499	0	LMS cells
LAMC2	0	2.84606	0.304	0.043	0	LMS cells
RANBP3L	0	2.81405	0.486	0.12	0	LMS cells
SLC7A2	0	2.80973	0.401	0.07	0	LMS cells
MAP1LC3C	0	2.80941	0.295	0.047	0	LMS cells
PHEX	0	2.80932	0.52	0.08	0	LMS cells
SKA1	0	2.80914	0.426	0.064	0	LMS cells
NUP62CL	3.0025e-234	2.80397	0.14	0.02	5.41982e-230	LMS cells
RBM34	7.12895e-88	2.80059	0.053	0.008	1.28685e-83	LMS cells
COL23A1	0	2.78288	0.251	0.037	0	LMS cells
DSC3	0	2.77882	0.476	0.09	0	LMS cells
UNC13C	1.85984e-206	2.77726	0.125	0.018	3.35721e-202	LMS cells
ZNF529	0	2.76621	0.322	0.046	0	LMS cells
TCP11	8.96393e-47	2.76584	0.029	0.004	1.61808e-42	LMS cells
MEST	0	2.76564	0.721	0.135	0	LMS cells
KLHL40	4.18978e-238	2.76137	0.142	0.02	7.56298e-234	LMS cells
SPATA22	0	2.75895	0.293	0.048	0	LMS cells
PLSCR5	0	2.75167	0.203	0.028	0	LMS cells
CA3	5.91023e-283	2.74627	0.762	0.701	1.06686e-278	LMS cells
TMEM163	2.12588e-221	2.7365	0.139	0.021	3.83743e-217	LMS cells
KHDRBS2	0	2.72541	0.3	0.049	0	LMS cells
YBX2	1.0752e-140	2.72501	0.089	0.014	1.94084e-136	LMS cells
TRIM16L	0	2.72205	0.195	0.029	0	LMS cells
PRAME	0	2.71806	0.474	0.082	0	LMS cells
AFP	1.15332e-92	2.70107	0.061	0.01	2.08185e-88	LMS cells
ZNF492	1.75753e-224	2.69936	0.142	0.022	3.17251e-220	LMS cells
SYT9	0	2.68446	0.437	0.095	0	LMS cells
IGFL2	1.55507e-246	2.66345	0.157	0.025	2.80706e-242	LMS cells
ANKRD18A	0	2.65199	0.468	0.102	0	LMS cells
MAD2L1	0	2.65079	0.564	0.094	0	LMS cells
NPIPB2	4.12864e-39	2.63553	0.026	0.004	7.45261e-35	LMS cells
EIF2S3	0	2.62711	0.387	0.06	0	LMS cells
LMNTD1	0	2.62643	0.373	0.065	0	LMS cells
IL31RA	2.42807e-303	2.62454	0.201	0.034	4.3829e-299	LMS cells
ZNF286A	0	2.61907	0.534	0.092	0	LMS cells
ZNF221	4.60503e-281	2.61109	0.181	0.029	8.31253e-277	LMS cells
REN	5.57815e-200	2.60595	0.165	0.036	1.00691e-195	LMS cells
CFAP221	0	2.6056	0.244	0.037	0	LMS cells
PVALB	0	2.60165	0.402	0.084	0	LMS cells
RPA3	0	2.58861	0.271	0.043	0	LMS cells
ADGRG2	9.18949e-123	2.58605	0.085	0.015	1.65879e-118	LMS cells
IL26	1.45328e-236	2.58581	0.158	0.027	2.62331e-232	LMS cells
PCDH15	8.00772e-77	2.58189	0.052	0.009	1.44547e-72	LMS cells
CADM2	0	2.58086	0.223	0.035	0	LMS cells
LRRC34	0	2.57928	0.316	0.051	0	LMS cells
ZNF98	2.25183e-180	2.57893	0.126	0.022	4.06478e-176	LMS cells
LSM3	0	2.57221	0.255	0.04	0	LMS cells
SPEF1	1.5355e-14	2.5714	0.009	0.001	2.77173e-10	LMS cells
OOSP3	0	2.56862	0.224	0.036	0	LMS cells
RALYL	0	2.56679	0.348	0.057	0	LMS cells
DEPDC1	0	2.56163	0.549	0.092	0	LMS cells
OPRK1	7.24427e-232	2.55307	0.156	0.026	1.30766e-227	LMS cells
SLC35F1	0	2.55274	0.264	0.044	0	LMS cells
ZNF253	8.62937e-285	2.5513	0.188	0.031	1.55769e-280	LMS cells
ZNF100	1.60446e-107	2.54934	0.076	0.013	2.89622e-103	LMS cells
SYT2	4.0034e-110	2.54685	0.078	0.014	7.22654e-106	LMS cells
CHD5	0	2.54535	0.354	0.063	0	LMS cells
HYDIN	2.28143e-119	2.54197	0.082	0.014	4.11821e-115	LMS cells
ZNF461	1.16051e-159	2.53946	0.11	0.019	2.09485e-155	LMS cells
PRSS3	1.55638e-229	2.53876	0.156	0.027	2.80943e-225	LMS cells
CHRNA5	2.00264e-255	2.53685	0.171	0.029	3.61496e-251	LMS cells
RNF148	2.75066e-75	2.53303	0.053	0.009	4.96521e-71	LMS cells
C3orf67	0	2.52545	0.49	0.085	0	LMS cells
CIDEA	6.71471e-185	2.52466	0.126	0.022	1.21207e-180	LMS cells
B4GALT6	0	2.52026	0.478	0.119	0	LMS cells
SPESP1	0	2.51252	0.225	0.044	0	LMS cells
KIF1A	0	2.51111	0.278	0.049	0	LMS cells
IRAK1BP1	0	2.49896	0.421	0.073	0	LMS cells
VWC2	0	2.49423	0.338	0.071	0	LMS cells
CAMK1G	0	2.48985	0.25	0.042	0	LMS cells
ADD2	0	2.48635	0.38	0.073	0	LMS cells
ZNF781	7.65023e-210	2.48522	0.143	0.024	1.38094e-205	LMS cells
IL2RA	0	2.48342	0.406	0.074	0	LMS cells
PAICS	0	2.48208	0.502	0.088	0	LMS cells
TTC30B	2.41982e-92	2.48112	0.066	0.012	4.36801e-88	LMS cells
C18orf21	0	2.48089	0.613	0.122	0	LMS cells
ARHGAP44	0	2.47949	0.831	0.183	0	LMS cells
TMEM108	0	2.47918	0.553	0.178	0	LMS cells
CFAP46	1.69419e-194	2.47594	0.137	0.024	3.05818e-190	LMS cells
MB	5.44544e-201	2.4738	0.141	0.025	9.82957e-197	LMS cells
POU2AF1	7.63936e-292	2.47325	0.212	0.041	1.37898e-287	LMS cells
LEKR1	6.31453e-57	2.47316	0.042	0.008	1.13984e-52	LMS cells
TAFA1	1.97912e-251	2.47063	0.172	0.03	3.57252e-247	LMS cells
NXPH2	0	2.47025	0.241	0.042	0	LMS cells
APOO	0	2.46914	0.464	0.085	0	LMS cells
TLCD4	0	2.46409	0.408	0.071	0	LMS cells
STOX1	0	2.46394	0.298	0.052	0	LMS cells
EFCAB1	0	2.46177	0.245	0.043	0	LMS cells
SLC25A21	4.90964e-307	2.46141	0.206	0.035	8.86239e-303	LMS cells
ZNF273	1.35497e-88	2.45974	0.064	0.012	2.44585e-84	LMS cells
ADGRB3	0	2.45937	0.309	0.052	0	LMS cells
SNAP91	2.89845e-195	2.45365	0.138	0.025	5.23198e-191	LMS cells
ZNF878	3.00831e-79	2.45111	0.059	0.011	5.43029e-75	LMS cells
ACBD7	1.85581e-306	2.45086	0.216	0.04	3.34992e-302	LMS cells
DRC3	0	2.44627	0.386	0.07	0	LMS cells
TOMM20L	4.02714e-23	2.44587	0.016	0.003	7.2694e-19	LMS cells
C1QTNF12	0	2.4427	0.235	0.041	0	LMS cells
ATRNL1	0	2.44125	0.999	0.663	0	LMS cells
CNTNAP3	0	2.43817	0.227	0.04	0	LMS cells
SULT4A1	3.50168e-230	2.43505	0.165	0.03	6.32088e-226	LMS cells
TMEM220	0	2.42716	0.646	0.193	0	LMS cells
RIPPLY2	5.22865e-118	2.42593	0.087	0.016	9.43823e-114	LMS cells
F8A1	0	2.42564	0.276	0.048	0	LMS cells
RBP1	0	2.42351	0.689	0.346	0	LMS cells
ZNF404	0	2.42301	0.253	0.045	0	LMS cells
ZNF607	1.92033e-273	2.42091	0.192	0.035	3.46639e-269	LMS cells
H2AFZ	0	2.40684	0.963	0.604	0	LMS cells
RIDA	0	2.40236	0.296	0.053	0	LMS cells
CHRNA7	0	2.3979	0.265	0.053	0	LMS cells
LGALS9C	2.99233e-154	2.39498	0.113	0.021	5.40146e-150	LMS cells
PRTG	0	2.3912	0.42	0.105	0	LMS cells
UTP14A	0	2.39092	0.217	0.04	0	LMS cells
PTPMT1	2.55123e-176	2.38574	0.132	0.025	4.60523e-172	LMS cells
CCN6	1.35232e-68	2.37915	0.054	0.011	2.44107e-64	LMS cells
HAUS1	0	2.37278	0.635	0.144	0	LMS cells
SPDL1	0	2.37179	0.221	0.041	0	LMS cells
AL135905.2	2.01806e-82	2.36907	0.064	0.012	3.64279e-78	LMS cells
CLTRN	2.82003e-167	2.36714	0.127	0.025	5.09043e-163	LMS cells
FUT9	0	2.36237	0.27	0.052	0	LMS cells
FAM210B	0	2.36081	0.806	0.176	0	LMS cells
CAPS2	4.45026e-155	2.35591	0.12	0.024	8.03317e-151	LMS cells
CYCS	0	2.35557	0.4	0.071	0	LMS cells
NOL11	0	2.3523	0.281	0.053	0	LMS cells
SPIN2B	4.46827e-69	2.34662	0.053	0.01	8.06568e-65	LMS cells
SARNP	0	2.34639	0.448	0.085	0	LMS cells
FOXG1	0	2.3411	0.382	0.073	0	LMS cells
CNIH4	0	2.34099	0.519	0.1	0	LMS cells
STMN1	0	2.3385	0.704	0.151	0	LMS cells
SFR1	0	2.33166	0.247	0.049	0	LMS cells
ANKRD36	0	2.32908	0.43	0.087	0	LMS cells
SYN2	0	2.32863	0.343	0.07	0	LMS cells
SNRPE	0	2.3261	0.681	0.136	0	LMS cells
CEACAM6	5.93868e-106	2.32286	0.084	0.017	1.07199e-101	LMS cells
C18orf32	0	2.32283	0.726	0.148	0	LMS cells
ZNF154	0	2.32174	0.266	0.048	0	LMS cells
RSL24D1	0	2.32049	0.46	0.083	0	LMS cells
MEIOB	5.53887e-162	2.32014	0.128	0.026	9.99822e-158	LMS cells
GALNT13	0	2.31966	0.699	0.197	0	LMS cells
ERVMER34-1	4.35778e-257	2.31486	0.186	0.034	7.86623e-253	LMS cells
RBBP4	6.27087e-218	2.30987	0.165	0.032	1.13196e-213	LMS cells
SGO1	0	2.30095	0.41	0.079	0	LMS cells
RTN4IP1	1.31324e-207	2.29676	0.16	0.032	2.37053e-203	LMS cells
SFRP4	1.12079e-119	2.29539	0.536	0.58	2.02314e-115	LMS cells
RORB	0	2.28913	0.246	0.048	0	LMS cells
PFDN4	0	2.28761	0.284	0.057	0	LMS cells
SLITRK2	0	2.28528	0.428	0.115	0	LMS cells
THAP5	0	2.28464	0.356	0.072	0	LMS cells
ELOVL2	0	2.28386	0.431	0.092	0	LMS cells
ZNF257	1.79252e-125	2.2829	0.102	0.021	3.23567e-121	LMS cells
CRACR2A	0	2.28065	0.524	0.124	0	LMS cells
EFHC2	0	2.27845	0.323	0.063	0	LMS cells
CYP1B1	0	2.26923	0.992	0.479	0	LMS cells
UNC5D	0	2.2676	0.752	0.337	0	LMS cells
AL590560.2	8.02803e-07	2.26607	0.004	0.001	0.0144914	LMS cells
DRD2	0	2.26502	0.539	0.3	0	LMS cells
SOHLH2	8.49649e-80	2.26179	0.064	0.013	1.5337e-75	LMS cells
KCNB2	0	2.25775	0.723	0.179	0	LMS cells
UQCRFS1	0	2.25572	0.249	0.049	0	LMS cells
SPAG17	9.30626e-303	2.24911	0.23	0.046	1.67987e-298	LMS cells
FMO3	0	2.24823	0.578	0.17	0	LMS cells
ACTR6	0	2.24427	0.382	0.077	0	LMS cells
CACNA1B	8.53564e-219	2.24252	0.17	0.034	1.54077e-214	LMS cells
CABS1	8.93751e-62	2.24164	0.049	0.01	1.61331e-57	LMS cells
ZNF486	2.78494e-213	2.23952	0.172	0.036	5.02709e-209	LMS cells
DOCK3	0	2.2383	0.367	0.075	0	LMS cells
CHRFAM7A	1.30913e-114	2.23698	0.098	0.022	2.36311e-110	LMS cells
ZNF157	9.23845e-18	2.23436	0.014	0.003	1.66763e-13	LMS cells
SUSD5	0	2.2341	0.557	0.115	0	LMS cells
TAF7L	0	2.2318	0.33	0.066	0	LMS cells
MTNR1B	2.26943e-91	2.23014	0.078	0.017	4.09655e-87	LMS cells
SLC38A4	5.20023e-164	2.22828	0.139	0.031	9.38693e-160	LMS cells
NDUFB4	0	2.22737	0.652	0.133	0	LMS cells
CDH8	0	2.22599	0.353	0.08	0	LMS cells
STRADB	2.91572e-217	2.2256	0.175	0.037	5.26317e-213	LMS cells
ALDH1L1	0	2.22432	0.553	0.122	0	LMS cells
ZNF382	0	2.22362	0.398	0.079	0	LMS cells
ZNF844	0	2.22262	0.264	0.058	0	LMS cells
BRK1	0	2.22022	0.567	0.113	0	LMS cells
DYNLRB2	4.83492e-227	2.21889	0.181	0.038	8.72751e-223	LMS cells
ZNF669	0	2.21434	0.345	0.073	0	LMS cells
ZNF260	0	2.21414	0.471	0.1	0	LMS cells
CYP2C8	8.9633e-54	2.21115	0.045	0.01	1.61796e-49	LMS cells
GEMIN2	2.20077e-276	2.20897	0.214	0.044	3.97261e-272	LMS cells
PDE1C	0	2.20705	0.626	0.176	0	LMS cells
PTPRR	0	2.20547	0.798	0.217	0	LMS cells
PRDX6	0	2.20506	0.995	0.753	0	LMS cells
ZNF770	0	2.20239	0.495	0.104	0	LMS cells
LRRIQ3	1.40746e-227	2.20158	0.177	0.036	2.5406e-223	LMS cells
ALKBH8	1.14501e-190	2.2002	0.153	0.032	2.06685e-186	LMS cells
TRIM55	1.63375e-133	2.19625	0.116	0.026	2.94908e-129	LMS cells
PPM1E	0	2.19491	0.422	0.09	0	LMS cells
PRDX3	0	2.19416	0.719	0.17	0	LMS cells
B3GAT2	5.36899e-86	2.18896	0.075	0.017	9.69157e-82	LMS cells
EPCAM	4.10231e-76	2.18705	0.066	0.015	7.40508e-72	LMS cells
COX20	0	2.18255	0.632	0.139	0	LMS cells
SINHCAF	0	2.18173	0.429	0.091	0	LMS cells
CDRT4	0	2.18038	0.673	0.179	0	LMS cells
TMEM40	1.84168e-06	2.17296	0.004	0.001	0.0332441	LMS cells
SERPINB5	0	2.1701	0.432	0.127	0	LMS cells
PIGBOS1	2.75644e-184	2.16867	0.152	0.033	4.97565e-180	LMS cells
TAS2R30	2.13075e-247	2.16497	0.2	0.042	3.84622e-243	LMS cells
IPCEF1	0	2.16479	0.364	0.078	0	LMS cells
PALD1	0	2.16425	0.658	0.204	0	LMS cells
GTF3C6	0	2.1621	0.706	0.15	0	LMS cells
NETO1	0	2.15465	0.262	0.054	0	LMS cells
ADRB1	0	2.15437	0.29	0.059	0	LMS cells
OR2J3	1.41101e-22	2.15386	0.018	0.004	2.54702e-18	LMS cells
ATP5MD	0	2.15288	0.449	0.096	0	LMS cells
ZNF135	0	2.14981	0.37	0.077	0	LMS cells
GSPT1	0	2.1476	0.554	0.119	0	LMS cells
LRRC75A	6.13122e-137	2.14647	0.118	0.026	1.10675e-132	LMS cells
MAP7D2	1.01289e-279	2.14558	0.234	0.052	1.82837e-275	LMS cells
RLIM	0	2.14368	0.313	0.065	0	LMS cells
LRRC63	6.45888e-154	2.14316	0.132	0.029	1.16589e-149	LMS cells
CDK19	0	2.13928	0.556	0.125	0	LMS cells
MTRF1L	0	2.13806	0.302	0.062	0	LMS cells
GLYATL2	1.91102e-288	2.13803	0.245	0.056	3.44958e-284	LMS cells
XKR9	3.72352e-117	2.13726	0.101	0.022	6.72133e-113	LMS cells
IL36G	3.57892e-101	2.13675	0.087	0.019	6.46032e-97	LMS cells
NEFH	7.05631e-149	2.13598	0.126	0.028	1.27373e-144	LMS cells
ZNF681	1.54992e-122	2.13538	0.108	0.025	2.79777e-118	LMS cells
TCERG1L	2.30879e-120	2.13439	0.106	0.024	4.1676e-116	LMS cells
WEE1	0	2.13283	0.86	0.27	0	LMS cells
GRIN2B	2.05061e-116	2.13251	0.101	0.023	3.70155e-112	LMS cells
MED31	2.3517e-172	2.13166	0.15	0.034	4.24506e-168	LMS cells
SHCBP1L	6.44003e-88	2.13114	0.076	0.017	1.16249e-83	LMS cells
COLCA2	0	2.12698	0.429	0.102	0	LMS cells
REXO5	0	2.12698	0.568	0.137	0	LMS cells
CCDC181	1.24159e-144	2.12259	0.127	0.029	2.24119e-140	LMS cells
EIF3E	0	2.12103	0.392	0.08	0	LMS cells
ZNF287	0	2.12065	0.752	0.2	0	LMS cells
ANKRD7	6.26541e-104	2.12024	0.094	0.022	1.13097e-99	LMS cells
RHBDL3	0	2.11692	0.407	0.095	0	LMS cells
PCYT1B	0	2.11573	0.563	0.157	0	LMS cells
ADRA1A	0	2.11156	0.503	0.107	0	LMS cells
CENPV	0	2.11116	0.935	0.385	0	LMS cells
CCDC65	6.0013e-86	2.11075	0.081	0.02	1.0833e-81	LMS cells
PIFO	0	2.11059	0.6	0.152	0	LMS cells
ACSM5	5.3154e-160	2.11059	0.143	0.033	9.59482e-156	LMS cells
NAA50	0	2.11048	0.588	0.129	0	LMS cells
ACP1	0	2.1092	0.45	0.101	0	LMS cells
CASC1	6.27558e-154	2.10797	0.136	0.031	1.13281e-149	LMS cells
FANCD2	2.17451e-297	2.10309	0.249	0.056	3.92521e-293	LMS cells
C3orf33	0	2.10287	0.255	0.057	0	LMS cells
OR1E1	1.03925e-59	2.10243	0.055	0.013	1.87595e-55	LMS cells
BACH2	0	2.10044	0.353	0.083	0	LMS cells
GRIA1	1.31795e-276	2.09995	0.232	0.052	2.37903e-272	LMS cells
MFAP3	6.66218e-70	2.09631	0.064	0.015	1.20259e-65	LMS cells
EIF3I	0	2.09325	0.428	0.095	0	LMS cells
ATP8A2	3.94127e-66	2.09298	0.063	0.015	7.11439e-62	LMS cells
PPIL6	7.93702e-268	2.08406	0.223	0.049	1.43271e-263	LMS cells
TACR2	0	2.08355	0.605	0.288	0	LMS cells
C9orf92	1.47255e-148	2.0833	0.137	0.033	2.65809e-144	LMS cells
C3orf62	9.28182e-239	2.08184	0.209	0.048	1.67546e-234	LMS cells
RFK	0	2.07972	0.288	0.066	0	LMS cells
SLFN13	0	2.07824	0.27	0.062	0	LMS cells
DNAJC6	5.11338e-135	2.07518	0.122	0.028	9.23016e-131	LMS cells
ZNF18	0	2.07316	0.69	0.188	0	LMS cells
ZNF10	1.91065e-301	2.06894	0.251	0.056	3.44891e-297	LMS cells
DEUP1	7.20896e-265	2.06894	0.219	0.048	1.30129e-260	LMS cells
ZYG11A	4.39164e-88	2.06791	0.082	0.019	7.92735e-84	LMS cells
VWA5B2	2.452e-140	2.06624	0.128	0.03	4.42611e-136	LMS cells
ZNF700	0	2.06539	0.491	0.117	0	LMS cells
LRRTM3	1.07075e-147	2.06537	0.13	0.029	1.93282e-143	LMS cells
ZNF732	2.08826e-15	2.06521	0.013	0.003	3.76952e-11	LMS cells
CGN	1.32972e-175	2.06495	0.156	0.036	2.40029e-171	LMS cells
RPE65	0	2.06491	0.819	0.54	0	LMS cells
TSNAXIP1	4.70017e-271	2.06471	0.233	0.053	8.48428e-267	LMS cells
ACTN2	4.49713e-279	2.0624	0.233	0.052	8.11778e-275	LMS cells
CETN3	0	2.06185	0.514	0.118	0	LMS cells
IL37	9.01743e-192	2.06032	0.17	0.039	1.62774e-187	LMS cells
VBP1	0	2.05776	0.745	0.195	0	LMS cells
SH3BGR	6.49908e-178	2.05753	0.158	0.036	1.17315e-173	LMS cells
HINT1	0	2.05725	0.752	0.201	0	LMS cells
COCH	0	2.05614	0.299	0.069	0	LMS cells
ARL6IP1	0	2.05442	0.825	0.27	0	LMS cells
ZNF624	0	2.05261	0.654	0.174	0	LMS cells
CABYR	0	2.05247	0.431	0.101	0	LMS cells
KATNBL1	0	2.05	0.31	0.069	0	LMS cells
ACTC1	0	2.04991	0.899	0.568	0	LMS cells
NELL2	4.22242e-274	2.04956	0.233	0.052	7.6219e-270	LMS cells
ZNF720	8.29573e-195	2.04703	0.168	0.038	1.49746e-190	LMS cells
KIAA0319	6.14331e-46	2.04462	0.042	0.01	1.10893e-41	LMS cells
VWA7	8.61214e-97	2.04368	0.09	0.021	1.55458e-92	LMS cells
SKA2	1.04397e-28	2.04261	0.028	0.007	1.88448e-24	LMS cells
ANP32D	1.5934e-32	2.04145	0.031	0.008	2.87625e-28	LMS cells
TMEM30A	0	2.03853	0.556	0.13	0	LMS cells
PLD5	4.12723e-305	2.03825	0.269	0.064	7.45007e-301	LMS cells
PRKX	2.36348e-40	2.03825	0.039	0.009	4.26632e-36	LMS cells
ZNF230	2.94474e-65	2.03584	0.062	0.015	5.31554e-61	LMS cells
CDKL3	8.99218e-288	2.0356	0.252	0.059	1.62318e-283	LMS cells
SCRT2	6.62343e-224	2.03466	0.191	0.043	1.1956e-219	LMS cells
TMEM150C	2.06831e-246	2.03373	0.219	0.052	3.7335e-242	LMS cells
ZMYND10	2.32335e-299	2.03315	0.256	0.059	4.19388e-295	LMS cells
ADAMTS8	0	2.03006	0.533	0.166	0	LMS cells
CCNB1IP1	0	2.0297	0.726	0.195	0	LMS cells
CBLN2	4.93416e-69	2.02813	0.068	0.017	8.90665e-65	LMS cells
CAPZA1	0	2.02711	0.294	0.066	0	LMS cells
ZNF578	6.00754e-65	2.0258	0.061	0.015	1.08442e-60	LMS cells
TAB3	0	2.02567	0.843	0.569	0	LMS cells
ZNF430	2.38047e-110	2.02317	0.105	0.026	4.29698e-106	LMS cells
ZNF670	1.20433e-297	2.02261	0.254	0.058	2.17394e-293	LMS cells
TIPIN	0	2.02068	0.348	0.084	0	LMS cells
CENPF	0	2.0179	0.787	0.251	0	LMS cells
ZNF875	6.27393e-84	2.01786	0.081	0.02	1.13251e-79	LMS cells
ZNF883	0	2.0176	0.35	0.08	0	LMS cells
MZT1	0	2.01575	0.634	0.152	0	LMS cells
INO80C	0	2.01535	0.749	0.202	0	LMS cells
LRRC55	2.68263e-305	2.01317	0.266	0.062	4.84242e-301	LMS cells
ZNF674	0	2.01097	0.272	0.065	0	LMS cells
PAK3	0	2.01095	0.387	0.092	0	LMS cells
ZNF225	1.75468e-249	2.0108	0.221	0.052	3.16736e-245	LMS cells
C1orf94	5.02279e-30	2.01028	0.029	0.007	9.06663e-26	LMS cells
CEP70	0	2.00976	0.845	0.265	0	LMS cells
RPA2	0	2.00812	0.597	0.141	0	LMS cells
ENO4	5.95173e-103	1.99866	0.098	0.024	1.07435e-98	LMS cells
TSGA10	0	1.99852	0.496	0.133	0	LMS cells
ACSM3	3.53762e-299	1.99768	0.276	0.069	6.38576e-295	LMS cells
LCA5L	8.01329e-188	1.99693	0.171	0.041	1.44648e-183	LMS cells
TFAM	0	1.99676	0.475	0.11	0	LMS cells
HOMER2	0	1.99582	0.5	0.167	0	LMS cells
AC010325.1	1.96069e-11	1.99543	0.01	0.003	3.53925e-07	LMS cells
CRYZL1	0	1.99279	0.27	0.063	0	LMS cells
AURKA	0	1.99208	0.406	0.103	0	LMS cells
MTRES1	0	1.98997	0.346	0.082	0	LMS cells
SUB1	0	1.98854	0.46	0.103	0	LMS cells
TCHH	4.21841e-123	1.98853	0.118	0.029	7.61465e-119	LMS cells
LRRIQ1	1.5903e-108	1.9877	0.105	0.026	2.87065e-104	LMS cells
ZNF480	4.35612e-283	1.98754	0.253	0.06	7.86323e-279	LMS cells
PRPH2	2.20888e-130	1.98718	0.131	0.034	3.98724e-126	LMS cells
TEKT2	1.03804e-228	1.98681	0.199	0.045	1.87377e-224	LMS cells
ZNF573	0	1.98368	0.372	0.086	0	LMS cells
NEK2	0	1.98329	0.514	0.139	0	LMS cells
FAM229B	0	1.98121	0.69	0.188	0	LMS cells
UGT2B7	1.18553e-14	1.9775	0.014	0.003	2.13999e-10	LMS cells
MSMO1	0	1.97173	0.346	0.084	0	LMS cells
SKA3	0	1.97103	0.58	0.149	0	LMS cells
ADPRM	0	1.97016	0.53	0.148	0	LMS cells
CHORDC1	7.53575e-299	1.96939	0.264	0.062	1.36028e-294	LMS cells
TAFA4	1.71033e-54	1.96829	0.055	0.014	3.08732e-50	LMS cells
CCDC173	2.08366e-49	1.9653	0.051	0.013	3.76122e-45	LMS cells
ANK3	0	1.96405	0.678	0.216	0	LMS cells
ARHGAP11B	8.49602e-169	1.96386	0.161	0.04	1.53362e-164	LMS cells
UCHL1	0	1.9614	0.92	0.381	0	LMS cells
RALGPS2	0	1.96107	0.68	0.183	0	LMS cells
GPR63	1.50786e-222	1.95812	0.199	0.046	2.72183e-218	LMS cells
ZNF813	1.54167e-94	1.95746	0.097	0.025	2.78287e-90	LMS cells
MMGT1	0	1.95465	0.553	0.133	0	LMS cells
C2orf72	1.58632e-133	1.95451	0.129	0.032	2.86346e-129	LMS cells
ATF7IP2	0	1.95142	0.434	0.106	0	LMS cells
MAP9	0	1.94925	0.479	0.125	0	LMS cells
CATSPERE	3.60888e-126	1.94723	0.124	0.031	6.51439e-122	LMS cells
AC090360.1	9.39889e-281	1.94696	0.259	0.064	1.69659e-276	LMS cells
RNF32	4.1398e-75	1.94693	0.077	0.02	7.47276e-71	LMS cells
MOCOS	1.03925e-268	1.94546	0.248	0.061	1.87595e-264	LMS cells
ESYT3	0	1.94444	0.864	0.402	0	LMS cells
CCKBR	1.21429e-182	1.9441	0.187	0.05	2.19192e-178	LMS cells
TNNT2	1.96553e-118	1.94292	0.114	0.028	3.54799e-114	LMS cells
FKBP3	0	1.94232	0.481	0.115	0	LMS cells
ORC6	0	1.9404	0.396	0.103	0	LMS cells
PCDHAC1	4.05211e-209	1.93911	0.193	0.047	7.31446e-205	LMS cells
SAMD5	0	1.938	0.588	0.351	0	LMS cells
NBPF11	0	1.9377	0.284	0.07	0	LMS cells
FUNDC1	0	1.93587	0.664	0.175	0	LMS cells
PPP1R42	1.59231e-34	1.93456	0.037	0.01	2.87428e-30	LMS cells
WAC	0	1.93409	0.387	0.089	0	LMS cells
C1orf61	5.01181e-212	1.93374	0.198	0.049	9.04682e-208	LMS cells
COL24A1	0	1.93319	0.504	0.196	0	LMS cells
CORT	9.54196e-82	1.9331	0.085	0.022	1.72242e-77	LMS cells
ZNF107	4.06696e-256	1.93073	0.239	0.059	7.34127e-252	LMS cells
COX6B2	8.20357e-221	1.93011	0.2	0.047	1.48083e-216	LMS cells
SMS	0	1.92814	0.995	0.906	0	LMS cells
KCNAB3	0	1.92741	0.698	0.185	0	LMS cells
TBC1D8	0	1.92658	0.638	0.261	0	LMS cells
KCNE3	0	1.92599	0.626	0.263	0	LMS cells
ISCA1	0	1.92504	0.34	0.082	0	LMS cells
UGT2B17	5.85554e-14	1.92504	0.013	0.003	1.05698e-09	LMS cells
ODF2L	6.19262e-13	1.92504	0.012	0.003	1.11783e-08	LMS cells
SLC25A5	1.95108e-08	1.92504	0.007	0.002	0.000352189	LMS cells
MND1	0	1.9246	0.6	0.163	0	LMS cells
CPXM1	0	1.92307	0.633	0.395	0	LMS cells
PPP2R2C	0	1.91719	0.483	0.163	0	LMS cells
AMZ2	0	1.91494	0.745	0.2	0	LMS cells
PNCK	0	1.91209	0.583	0.148	0	LMS cells
SNRPB2	0	1.91141	0.582	0.161	0	LMS cells
EXTL1	1.51992e-168	1.91074	0.164	0.041	2.74362e-164	LMS cells
FGF12	0	1.91041	0.308	0.078	0	LMS cells
TCP1	0	1.90976	0.785	0.206	0	LMS cells
UBE2N	0	1.90886	0.487	0.122	0	LMS cells
KCTD19	7.00254e-52	1.90584	0.054	0.014	1.26403e-47	LMS cells
MYLPF	9.13541e-17	1.90514	0.017	0.005	1.64903e-12	LMS cells
DEPDC1B	0	1.90494	0.36	0.095	0	LMS cells
G2E3	0	1.90388	0.64	0.179	0	LMS cells
CAPN6	0	1.90332	0.998	0.856	0	LMS cells
LRRTM1	4.08141e-120	1.90309	0.122	0.032	7.36736e-116	LMS cells
PCDHA4	1.14483e-121	1.90288	0.121	0.031	2.06654e-117	LMS cells
PCGF6	0	1.90234	0.537	0.138	0	LMS cells
TMX3	0	1.90204	0.63	0.178	0	LMS cells
HCRTR1	2.37057e-67	1.90203	0.072	0.019	4.27912e-63	LMS cells
DCUN1D5	0	1.90014	0.626	0.162	0	LMS cells
C1GALT1	3.80886e-263	1.89738	0.25	0.063	6.87537e-259	LMS cells
EFR3B	8.56446e-282	1.89683	0.267	0.068	1.54597e-277	LMS cells
RAP1GAP	1.64373e-157	1.89622	0.162	0.043	2.96709e-153	LMS cells
TEX30	0	1.89507	0.566	0.151	0	LMS cells
RDM1	2.4707e-131	1.89466	0.132	0.034	4.45986e-127	LMS cells
HHATL	2.48397e-176	1.89311	0.167	0.041	4.48381e-172	LMS cells
EGF	0	1.89271	0.293	0.075	0	LMS cells
MEI1	2.55004e-11	1.89262	0.011	0.003	4.60307e-07	LMS cells
CCDC142	7.1094e-35	1.88851	0.038	0.01	1.28332e-30	LMS cells
WNK3	0	1.88824	0.321	0.088	0	LMS cells
NT5C3A	0	1.88658	0.416	0.11	0	LMS cells
MLF1	0	1.88618	0.482	0.123	0	LMS cells
BMP2	1.70842e-300	1.88578	0.32	0.094	3.08387e-296	LMS cells
RIPPLY3	1.17261e-260	1.88514	0.264	0.072	2.11668e-256	LMS cells
ZNF14	2.80618e-291	1.88502	0.274	0.069	5.06543e-287	LMS cells
KIF26A	4.58225e-172	1.88406	0.169	0.043	8.27142e-168	LMS cells
ZNF420	6.40657e-262	1.88402	0.251	0.064	1.15645e-257	LMS cells
COP1	0	1.88328	0.709	0.197	0	LMS cells
FMN2	1.21448e-111	1.88197	0.117	0.031	2.19225e-107	LMS cells
OLFM3	1.26903e-47	1.8816	0.052	0.014	2.29073e-43	LMS cells
ZNF891	1.39176e-274	1.88152	0.261	0.066	2.51226e-270	LMS cells
CEP126	4.53118e-288	1.88135	0.281	0.074	8.17924e-284	LMS cells
CDKL2	0	1.87987	0.434	0.124	0	LMS cells
NGEF	0	1.87895	0.479	0.136	0	LMS cells
ERICH5	3.82848e-86	1.87832	0.092	0.025	6.91079e-82	LMS cells
GLP2R	9.47567e-49	1.87636	0.049	0.013	1.71045e-44	LMS cells
PRPSAP2	0	1.87599	0.856	0.283	0	LMS cells
VWCE	0	1.87566	0.673	0.217	0	LMS cells
DSG2	0	1.87547	0.447	0.157	0	LMS cells
ATP5F1A	0	1.87337	0.819	0.41	0	LMS cells
KRR1	0	1.87241	0.414	0.104	0	LMS cells
TVP23C	8.5082e-19	1.87193	0.02	0.005	1.53582e-14	LMS cells
MORF4L2	0	1.8693	0.846	0.37	0	LMS cells
ZNF442	4.48829e-229	1.86815	0.242	0.068	8.10182e-225	LMS cells
P2RY1	0	1.86718	0.687	0.222	0	LMS cells
CACNA1E	1.70079e-59	1.86693	0.067	0.019	3.0701e-55	LMS cells
OR2A4	5.6234e-07	1.86614	0.006	0.001	0.0101508	LMS cells
CENPO	0	1.86606	0.323	0.086	0	LMS cells
PTPRT	7.5255e-156	1.86419	0.156	0.04	1.35843e-151	LMS cells
VSNL1	0	1.86366	0.37	0.116	0	LMS cells
SPAG1	1.83373e-191	1.8607	0.201	0.055	3.31006e-187	LMS cells
RRAGD	0	1.85752	0.39	0.1	0	LMS cells
BLOC1S2	0	1.85678	0.356	0.091	0	LMS cells
GPC5	2.06158e-250	1.85651	0.258	0.071	3.72136e-246	LMS cells
IL22RA1	4.26616e-78	1.85368	0.085	0.023	7.70084e-74	LMS cells
SEMA6C	0	1.8536	0.565	0.16	0	LMS cells
SEZ6L	1.7744e-78	1.85241	0.087	0.024	3.20297e-74	LMS cells
THAP9	0	1.85122	0.345	0.091	0	LMS cells
RPP14	1.84953e-154	1.85104	0.159	0.042	3.33859e-150	LMS cells
PSTK	3.69224e-235	1.85089	0.23	0.059	6.66486e-231	LMS cells
MEIG1	2.82812e-29	1.85049	0.032	0.009	5.10504e-25	LMS cells
ARHGAP11A	0	1.84694	0.788	0.246	0	LMS cells
E2F8	0	1.84559	0.378	0.1	0	LMS cells
MAEL	8.45926e-115	1.84555	0.121	0.032	1.52698e-110	LMS cells
BEX1	0	1.84507	0.686	0.209	0	LMS cells
SLC25A33	0	1.84477	0.504	0.141	0	LMS cells
ATP1A3	2.75083e-112	1.84439	0.116	0.03	4.96553e-108	LMS cells
GPR85	1.69608e-113	1.84284	0.13	0.037	3.0616e-109	LMS cells
MCM9	0	1.84247	0.331	0.09	0	LMS cells
SPATA18	6.29595e-236	1.84124	0.245	0.067	1.13648e-231	LMS cells
BCO2	0	1.83684	0.466	0.186	0	LMS cells
ZNF678	4.69408e-239	1.8364	0.236	0.061	8.47328e-235	LMS cells
MUC3A	1.78138e-92	1.83544	0.1	0.027	3.21557e-88	LMS cells
NDUFA5	0	1.8349	0.532	0.136	0	LMS cells
PRIM2	0	1.8343	0.58	0.158	0	LMS cells
MUTYH	1.13514e-145	1.83424	0.156	0.042	2.04905e-141	LMS cells
CLEC18A	4.15424e-43	1.83418	0.048	0.013	7.49881e-39	LMS cells
PIR	0	1.83407	0.649	0.195	0	LMS cells
SLC30A8	9.47796e-101	1.83405	0.121	0.036	1.71087e-96	LMS cells
MOSMO	0	1.83394	0.495	0.127	0	LMS cells
HNRNPK	0	1.83386	0.718	0.192	0	LMS cells
ZBTB49	1.87329e-285	1.83364	0.286	0.077	3.38147e-281	LMS cells
SUV39H2	0	1.83281	0.379	0.101	0	LMS cells
ZNF66	2.14414e-48	1.83272	0.055	0.015	3.87039e-44	LMS cells
GABRQ	5.99419e-288	1.83085	0.297	0.083	1.08201e-283	LMS cells
PKIA	0	1.8299	0.3	0.078	0	LMS cells
CD226	5.62474e-299	1.8274	0.299	0.081	1.01532e-294	LMS cells
TMEM126B	0	1.82594	0.547	0.143	0	LMS cells
GPR139	2.34315e-78	1.82476	0.088	0.025	4.22961e-74	LMS cells
RIBC1	0	1.82282	0.379	0.107	0	LMS cells
SORCS1	1.89913e-284	1.82206	0.282	0.075	3.42813e-280	LMS cells
RTN1	0	1.81928	0.423	0.113	0	LMS cells
AK8	6.69244e-111	1.81891	0.123	0.034	1.20805e-106	LMS cells
HIST2H2BE	0	1.81832	0.34	0.087	0	LMS cells
IQCD	8.48568e-253	1.81637	0.25	0.065	1.53175e-248	LMS cells
CCDC90B	0	1.81412	0.668	0.189	0	LMS cells
GNG5	0	1.81341	0.407	0.102	0	LMS cells
FAM131B	0	1.81322	0.417	0.115	0	LMS cells
TAS2R50	6.60002e-09	1.81256	0.009	0.003	0.000119137	LMS cells
MYOCD	0	1.81248	0.994	0.812	0	LMS cells
LHFPL1	1.04117e-93	1.81104	0.105	0.029	1.87942e-89	LMS cells
PAX6	2.71314e-128	1.80868	0.144	0.041	4.8975e-124	LMS cells
IP6K3	3.85899e-58	1.80812	0.069	0.02	6.96587e-54	LMS cells
IRS1	0	1.80721	0.738	0.26	0	LMS cells
ZNF391	2.05116e-172	1.80541	0.181	0.049	3.70255e-168	LMS cells
SHISA6	3.52334e-173	1.80514	0.172	0.044	6.35998e-169	LMS cells
SCML2	0	1.80512	0.456	0.134	0	LMS cells
BDH1	0	1.803	0.351	0.094	0	LMS cells
MGARP	0	1.80271	0.761	0.238	0	LMS cells
NONO	0	1.80265	0.832	0.279	0	LMS cells
PLAC8	1.50373e-68	1.80173	0.077	0.022	2.71438e-64	LMS cells
YWHAB	0	1.80153	0.657	0.175	0	LMS cells
NT5M	0	1.80141	0.67	0.204	0	LMS cells
IRX5	2.43156e-217	1.80132	0.219	0.058	4.38921e-213	LMS cells
CEP19	7.54994e-261	1.80084	0.269	0.074	1.36284e-256	LMS cells
SVOP	1.95428e-53	1.79996	0.062	0.018	3.52767e-49	LMS cells
BCHE	0	1.79951	0.595	0.176	0	LMS cells
MS4A13	1.65186e-06	1.79951	0.005	0.001	0.0298177	LMS cells
C1GALT1C1L	1.48303e-67	1.79728	0.077	0.022	2.67702e-63	LMS cells
CENPN	0	1.79697	0.659	0.21	0	LMS cells
KCNB1	0	1.79684	0.747	0.257	0	LMS cells
DDO	4.73082e-289	1.79463	0.299	0.083	8.5396e-285	LMS cells
NSG1	1.013e-149	1.79379	0.166	0.047	1.82857e-145	LMS cells
SERTM2	0	1.79318	0.987	0.667	0	LMS cells
LZTS3	1.49177e-261	1.79169	0.303	0.094	2.6928e-257	LMS cells
CA8	2.45402e-87	1.79157	0.1	0.028	4.42976e-83	LMS cells
DTWD2	0	1.79122	0.341	0.091	0	LMS cells
EPHX4	2.88714e-222	1.79034	0.227	0.061	5.21157e-218	LMS cells
SRSF10	0	1.79006	0.483	0.134	0	LMS cells
SDR42E1	7.88171e-166	1.78975	0.194	0.058	1.42273e-161	LMS cells
MYH13	3.63559e-14	1.78968	0.015	0.004	6.5626e-10	LMS cells
THAP12	0	1.78934	0.522	0.133	0	LMS cells
COX10	0	1.78931	0.893	0.383	0	LMS cells
SLC25A2	8.12854e-07	1.78753	0.007	0.002	0.0146728	LMS cells
APCDD1	0	1.78732	0.439	0.156	0	LMS cells
CCNO	7.23353e-267	1.78657	0.276	0.076	1.30572e-262	LMS cells
RMC1	0	1.78574	0.716	0.231	0	LMS cells
CLEC20A	1.61811e-38	1.78554	0.046	0.013	2.92084e-34	LMS cells
RYR1	3.83585e-128	1.78547	0.137	0.037	6.92409e-124	LMS cells
COMMD10	0	1.78496	0.592	0.162	0	LMS cells
HSP90B1	0	1.78481	0.476	0.127	0	LMS cells
ZFP2	3.42268e-85	1.78466	0.098	0.028	6.17829e-81	LMS cells
PRR11	0	1.78426	0.54	0.176	0	LMS cells
RASGEF1C	1.57538e-81	1.78222	0.093	0.026	2.84372e-77	LMS cells
RND2	0	1.78186	0.67	0.221	0	LMS cells
TRPM3	0	1.78046	0.466	0.13	0	LMS cells
FBXO16	1.31193e-65	1.78002	0.078	0.023	2.36817e-61	LMS cells
AP1S2	0	1.77982	0.995	0.729	0	LMS cells
DDX10	0	1.7798	0.375	0.102	0	LMS cells
PLAAT5	5.80527e-129	1.77887	0.141	0.039	1.04791e-124	LMS cells
HIST1H2BH	0	1.77798	0.548	0.185	0	LMS cells
ZNF860	2.31494e-87	1.77669	0.103	0.03	4.17871e-83	LMS cells
AC093323.1	0	1.77661	0.344	0.099	0	LMS cells
NLGN4X	1.25938e-272	1.77647	0.284	0.078	2.27332e-268	LMS cells
ZNF284	1.59882e-200	1.77587	0.214	0.059	2.88602e-196	LMS cells
HSD11B1	0	1.77554	0.422	0.139	0	LMS cells
SHISA2	4.51536e-146	1.77544	0.156	0.042	8.15068e-142	LMS cells
TESMIN	2.84736e-197	1.77303	0.218	0.062	5.13977e-193	LMS cells
MCIDAS	4.74772e-100	1.77151	0.113	0.032	8.57011e-96	LMS cells
ATP10D	0	1.77134	0.632	0.376	0	LMS cells
LDHB	0	1.77099	0.976	0.584	0	LMS cells
GPR37	8.76493e-94	1.77001	0.109	0.031	1.58216e-89	LMS cells
LYRM2	5.70973e-88	1.76892	0.101	0.029	1.03066e-83	LMS cells
SYT14	1.66403e-81	1.76821	0.096	0.028	3.00374e-77	LMS cells
MYOM2	2.59126e-70	1.76819	0.084	0.025	4.67748e-66	LMS cells
TMEM258	0	1.767	0.544	0.148	0	LMS cells
IMPA1	0	1.76619	0.549	0.154	0	LMS cells
NELFE	3.35298e-237	1.76576	0.248	0.068	6.05247e-233	LMS cells
OSTC	0	1.76472	0.509	0.141	0	LMS cells
HMSD	1.21688e-11	1.76457	0.012	0.003	2.1966e-07	LMS cells
PIGP	0	1.76429	0.64	0.194	0	LMS cells
MCOLN3	0	1.76307	0.641	0.209	0	LMS cells
EFCAB6	8.34234e-271	1.76262	0.287	0.081	1.50588e-266	LMS cells
AC104389.5	4.8449e-80	1.76206	0.093	0.027	8.74552e-76	LMS cells
MIS18A	0	1.76122	0.392	0.111	0	LMS cells
STAC	0	1.76021	0.456	0.145	0	LMS cells
LLPH	7.57144e-296	1.75701	0.306	0.085	1.36672e-291	LMS cells
CPNE6	2.24034e-143	1.75678	0.155	0.042	4.04404e-139	LMS cells
ZNF567	0	1.75641	0.399	0.112	0	LMS cells
KIF27	0	1.7554	0.366	0.101	0	LMS cells
PLP1	5.67341e-172	1.75491	0.179	0.048	1.02411e-167	LMS cells
MRE11	0	1.75356	0.571	0.172	0	LMS cells
RARB	0	1.75334	0.794	0.295	0	LMS cells
CCK	1.46302e-69	1.75331	0.083	0.024	2.64089e-65	LMS cells
DXO	3.38117e-184	1.75225	0.209	0.061	6.10334e-180	LMS cells
CALM1	0	1.75186	0.349	0.091	0	LMS cells
HUNK	0	1.7512	0.484	0.153	0	LMS cells
HENMT1	0	1.7509	0.44	0.138	0	LMS cells
RNF175	1.09224e-238	1.75006	0.251	0.069	1.97161e-234	LMS cells
JAKMIP3	2.72101e-166	1.74875	0.179	0.049	4.91169e-162	LMS cells
ZNF566	0	1.74741	0.45	0.127	0	LMS cells
TBC1D25	9.31428e-205	1.74688	0.217	0.06	1.68132e-200	LMS cells
GLIS1	9.40312e-119	1.7464	0.134	0.038	1.69736e-114	LMS cells
SYCP2	1.06493e-128	1.74626	0.145	0.041	1.92231e-124	LMS cells
KHDC1	1.36926e-164	1.74543	0.185	0.053	2.47166e-160	LMS cells
DCX	0	1.74509	0.997	0.725	0	LMS cells
AKAP4	2.00793e-55	1.74509	0.065	0.019	3.62451e-51	LMS cells
ZSWIM7	0	1.74508	0.929	0.448	0	LMS cells
SLC35A3	0	1.74489	0.492	0.129	0	LMS cells
GRPR	3.00651e-159	1.74387	0.188	0.056	5.42705e-155	LMS cells
HMGN5	0	1.74272	0.656	0.291	0	LMS cells
PBK	0	1.74255	0.597	0.171	0	LMS cells
PTGES3	2.04591e-08	1.74217	0.009	0.003	0.000369308	LMS cells
GARNL3	1.1511e-218	1.74159	0.258	0.079	2.07784e-214	LMS cells
CCDC121	4.41809e-219	1.73941	0.234	0.065	7.97509e-215	LMS cells
DNMT3B	3.32463e-192	1.7394	0.214	0.061	6.00128e-188	LMS cells
HINT3	0	1.73833	0.597	0.175	0	LMS cells
SLC35F3	5.20439e-66	1.73761	0.081	0.024	9.39444e-62	LMS cells
MTTP	3.69596e-242	1.73756	0.285	0.088	6.67158e-238	LMS cells
PGK1	1.77376e-54	1.73638	0.066	0.019	3.20181e-50	LMS cells
ZNF850	1.99765e-167	1.73446	0.187	0.053	3.60596e-163	LMS cells
OGDHL	3.68446e-177	1.73429	0.197	0.056	6.65081e-173	LMS cells
CXADR	4.00403e-207	1.73407	0.225	0.063	7.22767e-203	LMS cells
TCEANC2	1.47442e-220	1.73362	0.236	0.066	2.66147e-216	LMS cells
FAM149B1	1.47272e-122	1.73271	0.138	0.039	2.65841e-118	LMS cells
CFAP206	2.26038e-80	1.73098	0.092	0.026	4.08021e-76	LMS cells
RCE1	1.35603e-273	1.73037	0.307	0.091	2.44776e-269	LMS cells
ZNF334	0	1.73	0.494	0.143	0	LMS cells
COQ3	3.30351e-211	1.72985	0.233	0.066	5.96316e-207	LMS cells
BRINP1	0	1.72979	0.424	0.147	0	LMS cells
KIAA1324L	4.65093e-271	1.7278	0.332	0.109	8.39539e-267	LMS cells
LRRC36	7.82006e-160	1.72705	0.179	0.051	1.4116e-155	LMS cells
EEF1A2	3.62199e-158	1.72702	0.506	0.441	6.53805e-154	LMS cells
UBE2V2	6.40336e-23	1.72613	0.028	0.009	1.15587e-18	LMS cells
MCMDC2	1.65062e-111	1.7259	0.13	0.038	2.97954e-107	LMS cells
RASL11A	0	1.72511	0.674	0.435	0	LMS cells
ZNF396	3.51234e-147	1.725	0.167	0.048	6.34012e-143	LMS cells
OCLN	1.90639e-226	1.72453	0.266	0.081	3.44123e-222	LMS cells
SLC4A4	0	1.72439	0.375	0.112	0	LMS cells
NALCN	1.73994e-151	1.7234	0.167	0.046	3.14076e-147	LMS cells
ZNF92	1.65485e-263	1.72183	0.291	0.085	2.98716e-259	LMS cells
ZIC5	3.52086e-79	1.72169	0.095	0.028	6.35551e-75	LMS cells
GMFB	7.48798e-117	1.72143	0.129	0.036	1.35166e-112	LMS cells
PTPN11	0	1.72105	0.529	0.148	0	LMS cells
ZNF724	5.36784e-109	1.71876	0.129	0.038	9.68948e-105	LMS cells
ULK2	0	1.71787	0.958	0.648	0	LMS cells
TAF5L	0	1.71743	0.469	0.135	0	LMS cells
BVES	0	1.71742	0.744	0.248	0	LMS cells
HIST1H1A	0	1.71722	0.682	0.324	0	LMS cells
C2orf15	1.03034e-78	1.71597	0.095	0.028	1.85986e-74	LMS cells
C18orf54	0	1.71503	0.707	0.245	0	LMS cells
CCDC117	0	1.7146	0.49	0.142	0	LMS cells
NOS2	3.2343e-41	1.71447	0.051	0.015	5.83823e-37	LMS cells
C10orf88	0	1.71209	0.401	0.116	0	LMS cells
CRYM	2.0052e-98	1.71173	0.125	0.038	3.61958e-94	LMS cells
KNDC1	1.55904e-183	1.71168	0.198	0.055	2.81423e-179	LMS cells
CRB2	5.20036e-251	1.71091	0.292	0.09	9.38717e-247	LMS cells
EIF1	0	1.71075	0.996	0.587	0	LMS cells
ZFP14	7.86293e-264	1.70963	0.283	0.08	1.41934e-259	LMS cells
SRSF12	0	1.70861	0.427	0.126	0	LMS cells
OPCML	6.21124e-23	1.70768	0.029	0.009	1.12119e-18	LMS cells
ZKSCAN3	4.08873e-251	1.7066	0.27	0.076	7.38056e-247	LMS cells
RBM20	3.30775e-88	1.70576	0.109	0.033	5.97082e-84	LMS cells
MANEA	0	1.70479	0.454	0.135	0	LMS cells
MAATS1	8.97352e-307	1.70292	0.334	0.098	1.61981e-302	LMS cells
CCDC146	0	1.70287	0.378	0.111	0	LMS cells
BCAS2	0	1.70224	0.505	0.15	0	LMS cells
MFSD4A	3.88656e-70	1.70147	0.085	0.025	7.01563e-66	LMS cells
DUSP4	1.08066e-157	1.70141	0.185	0.055	1.95069e-153	LMS cells
CMC2	0	1.70044	0.678	0.206	0	LMS cells
RSL1D1	0	1.7001	0.813	0.329	0	LMS cells
NANP	0	1.69918	0.408	0.122	0	LMS cells
EMILIN3	1.59072e-223	1.69893	0.252	0.074	2.87141e-219	LMS cells
ZNF569	1.90827e-306	1.69657	0.32	0.089	3.44462e-302	LMS cells
TRPC6	0	1.696	0.824	0.332	0	LMS cells
KANTR	3.64309e-180	1.69516	0.201	0.057	6.57614e-176	LMS cells
NAA35	0	1.69381	0.524	0.146	0	LMS cells
RUFY4	2.31168e-125	1.69311	0.145	0.042	4.17282e-121	LMS cells
POLR2D	0	1.6923	0.588	0.183	0	LMS cells
COPS3	0	1.69211	0.974	0.705	0	LMS cells
CD164	0	1.69196	0.821	0.312	0	LMS cells
PIP4K2A	0	1.69173	0.667	0.19	0	LMS cells
UBQLNL	1.66494e-105	1.69057	0.129	0.039	3.00538e-101	LMS cells
HOXA3	3.76792e-190	1.68939	0.218	0.064	6.80147e-186	LMS cells
RSPH4A	1.39697e-59	1.68897	0.075	0.023	2.52166e-55	LMS cells
RNF133	1.18809e-25	1.68897	0.033	0.01	2.14462e-21	LMS cells
KCNQ3	6.92518e-263	1.68776	0.283	0.079	1.25006e-258	LMS cells
DLL3	1.41474e-68	1.68618	0.086	0.026	2.55376e-64	LMS cells
TMC7	1.0332e-183	1.68555	0.22	0.067	1.86503e-179	LMS cells
TMEFF2	2.60566e-148	1.68553	0.173	0.051	4.70348e-144	LMS cells
RRM2	0	1.68525	0.734	0.356	0	LMS cells
SMG1	0	1.68365	0.689	0.205	0	LMS cells
DUOX2	5.44772e-44	1.68356	0.056	0.017	9.83369e-40	LMS cells
CRYGS	4.10664e-87	1.68355	0.11	0.034	7.4129e-83	LMS cells
CCNC	0	1.68315	0.778	0.261	0	LMS cells
RNASEH2A	1.22762e-248	1.68312	0.283	0.084	2.21597e-244	LMS cells
BMPR1B	3.89671e-296	1.68237	0.429	0.173	7.03395e-292	LMS cells
ACAA2	0	1.68142	0.851	0.437	0	LMS cells
CDH6	0	1.68126	0.523	0.226	0	LMS cells
DCLRE1A	0	1.68	0.387	0.117	0	LMS cells
C11orf80	0	1.67981	0.689	0.334	0	LMS cells
CCNB2	0	1.6794	0.635	0.209	0	LMS cells
MTX2	0	1.67615	0.61	0.191	0	LMS cells
MYO15A	1.74497e-86	1.67593	0.108	0.033	3.14985e-82	LMS cells
SMPD2	0	1.67589	0.366	0.109	0	LMS cells
PSD	0	1.67563	0.832	0.61	0	LMS cells
FREM2	1.56629e-119	1.67495	0.14	0.041	2.82731e-115	LMS cells
DTWD1	0	1.67457	0.475	0.144	0	LMS cells
ME2	0	1.67425	0.773	0.44	0	LMS cells
NCOR1	0	1.67418	1	0.939	0	LMS cells
TRIM16	0	1.67218	0.522	0.157	0	LMS cells
THEGL	1.70139e-24	1.67165	0.03	0.009	3.07118e-20	LMS cells
SGO2	0	1.67147	0.374	0.117	0	LMS cells
HSD17B13	3.11264e-200	1.67128	0.248	0.079	5.61863e-196	LMS cells
YPEL1	0	1.67087	0.548	0.171	0	LMS cells
CA4	5.34309e-43	1.6696	0.053	0.016	9.64481e-39	LMS cells
KLHL23	0	1.66911	0.93	0.461	0	LMS cells
ZFP57	5.72079e-116	1.66888	0.134	0.039	1.03266e-111	LMS cells
SLC2A14	2.47708e-58	1.6665	0.074	0.022	4.47138e-54	LMS cells
ZNF491	3.18877e-165	1.66635	0.196	0.058	5.75605e-161	LMS cells
FAM47E	3.62216e-66	1.66476	0.083	0.026	6.53836e-62	LMS cells
KLRF1	3.31425e-25	1.66377	0.033	0.01	5.98255e-21	LMS cells
DPYSL5	8.55386e-251	1.66335	0.348	0.127	1.54406e-246	LMS cells
CCT6B	3.19205e-304	1.66309	0.339	0.101	5.76198e-300	LMS cells
CD244	1.50442e-27	1.66044	0.037	0.012	2.71563e-23	LMS cells
ZNF675	7.72006e-138	1.65995	0.167	0.05	1.39355e-133	LMS cells
ZNF226	2.77479e-261	1.65946	0.302	0.092	5.00878e-257	LMS cells
HSF2	0	1.6594	0.601	0.19	0	LMS cells
TLCD3B	6.31299e-190	1.65872	0.22	0.065	1.13956e-185	LMS cells
ZBTB7C	5.17927e-182	1.65771	0.207	0.06	9.3491e-178	LMS cells
DPY19L1	0	1.65759	0.664	0.202	0	LMS cells
MAPT	1.12064e-237	1.65688	0.286	0.089	2.02286e-233	LMS cells
AK7	7.22737e-66	1.65677	0.086	0.027	1.30461e-61	LMS cells
RRAS2	0	1.65667	0.34	0.094	0	LMS cells
RPE	0	1.65503	0.432	0.137	0	LMS cells
DLGAP1	3.11244e-179	1.65473	0.218	0.067	5.61826e-175	LMS cells
TEX9	0	1.65354	0.478	0.146	0	LMS cells
KIAA1328	0	1.65321	0.708	0.254	0	LMS cells
SRP9	0	1.65263	0.904	0.429	0	LMS cells
CAMK4	7.57426e-306	1.65143	0.336	0.099	1.36723e-301	LMS cells
SLC16A14	2.59742e-226	1.65118	0.287	0.093	4.6886e-222	LMS cells
GABRB3	2.32311e-145	1.65094	0.172	0.051	4.19345e-141	LMS cells
HSPA1L	1.43052e-64	1.6503	0.083	0.026	2.58222e-60	LMS cells
PANK2	1.31447e-278	1.64836	0.335	0.107	2.37275e-274	LMS cells
NANOS1	7.0499e-154	1.64787	0.181	0.054	1.27258e-149	LMS cells
HESX1	1.61302e-180	1.64774	0.213	0.064	2.91166e-176	LMS cells
CLEC3A	1.20689e-140	1.64657	0.178	0.056	2.17855e-136	LMS cells
C8orf88	0	1.64576	0.933	0.447	0	LMS cells
CDRT1	2.78909e-50	1.64524	0.066	0.021	5.03459e-46	LMS cells
CYP39A1	6.22858e-80	1.64512	0.107	0.034	1.12432e-75	LMS cells
STEAP1B	2.37372e-06	1.64493	0.007	0.002	0.0428481	LMS cells
ORC3	0	1.64174	0.719	0.245	0	LMS cells
RADIL	1.78137e-198	1.64134	0.24	0.074	3.21555e-194	LMS cells
SELENOV	1.03727e-25	1.64089	0.034	0.011	1.87238e-21	LMS cells
PMP22	0	1.64085	0.999	0.975	0	LMS cells
MSH5	0	1.6404	0.497	0.158	0	LMS cells
FBXW10	7.16777e-39	1.63999	0.05	0.015	1.29385e-34	LMS cells
TIAF1	1.44031e-214	1.63969	0.275	0.09	2.59991e-210	LMS cells
KCNN2	0	1.6392	0.39	0.113	0	LMS cells
DIRAS2	9.56478e-79	1.63913	0.103	0.032	1.72654e-74	LMS cells
ZNF543	7.89957e-248	1.63563	0.3	0.094	1.42595e-243	LMS cells
ZNF727	2.32748e-143	1.63553	0.173	0.052	4.20134e-139	LMS cells
DEFB4A	1.24192e-33	1.63553	0.044	0.014	2.2418e-29	LMS cells
RTN4RL1	4.00856e-136	1.63497	0.162	0.048	7.23585e-132	LMS cells
ARMC12	1.18543e-163	1.63418	0.185	0.053	2.13982e-159	LMS cells
IGSF3	2.46454e-292	1.63355	0.336	0.102	4.44873e-288	LMS cells
FZD1	0	1.6335	0.673	0.267	0	LMS cells
SNRPG	0	1.63331	0.598	0.188	0	LMS cells
TXNDC9	5.15128e-169	1.6333	0.194	0.056	9.29858e-165	LMS cells
ZSCAN31	8.19154e-300	1.63328	0.354	0.111	1.47866e-295	LMS cells
FYN	0	1.63298	0.795	0.42	0	LMS cells
C9orf153	6.26434e-26	1.63184	0.035	0.011	1.13078e-21	LMS cells
DNHD1	0	1.63148	0.498	0.197	0	LMS cells
SLC6A12	7.18083e-73	1.63095	0.098	0.032	1.29621e-68	LMS cells
PARPBP	1.97273e-297	1.63073	0.352	0.111	3.56098e-293	LMS cells
TBPL1	0	1.62985	0.519	0.159	0	LMS cells
VEGFD	4.728e-121	1.62861	0.143	0.042	8.53451e-117	LMS cells
C6orf136	2.29931e-220	1.62836	0.268	0.084	4.15048e-216	LMS cells
BTF3	1.21924e-243	1.62761	0.29	0.089	2.20085e-239	LMS cells
CENPH	0	1.62758	0.533	0.178	0	LMS cells
LIPE	3.33312e-169	1.62648	0.208	0.064	6.01662e-165	LMS cells
PFKFB1	4.89677e-96	1.62513	0.122	0.037	8.83917e-92	LMS cells
AP2B1	0	1.62446	0.506	0.151	0	LMS cells
GLRB	1.59596e-202	1.62439	0.247	0.077	2.88087e-198	LMS cells
LRRC2	0	1.62334	0.632	0.2	0	LMS cells
TRPC3	5.57084e-184	1.62332	0.22	0.066	1.00559e-179	LMS cells
PLN	0	1.62304	0.999	0.896	0	LMS cells
TTC25	7.72925e-116	1.62284	0.151	0.048	1.39521e-111	LMS cells
SLC45A1	3.07852e-158	1.62279	0.199	0.062	5.55704e-154	LMS cells
TMEM244	2.29047e-06	1.62247	0.007	0.002	0.0413453	LMS cells
CKS2	0	1.62164	0.609	0.175	0	LMS cells
ACADSB	0	1.62162	0.555	0.17	0	LMS cells
PHOX2A	6.39636e-80	1.62109	0.105	0.033	1.15461e-75	LMS cells
IL12A	1.84507e-15	1.62103	0.02	0.006	3.33054e-11	LMS cells
ERICH3	9.00546e-50	1.62067	0.068	0.022	1.62557e-45	LMS cells
MTERF1	2.43412e-283	1.62054	0.335	0.104	4.39383e-279	LMS cells
LDHC	9.54853e-37	1.61953	0.05	0.016	1.72361e-32	LMS cells
PLD6	0	1.61947	0.648	0.219	0	LMS cells
GPATCH11	8.48719e-226	1.61822	0.268	0.081	1.53202e-221	LMS cells
ABHD10	0	1.61803	0.438	0.133	0	LMS cells
ATP5F1C	0	1.61774	0.696	0.307	0	LMS cells
AP002495.1	0	1.61722	0.499	0.159	0	LMS cells
ZCWPW2	1.68712e-237	1.61561	0.28	0.085	3.04542e-233	LMS cells
RBM22	0	1.61492	0.471	0.142	0	LMS cells
NDP	5.78557e-183	1.61452	0.229	0.072	1.04435e-178	LMS cells
FAM185A	9.28819e-186	1.61389	0.249	0.083	1.67661e-181	LMS cells
PAQR8	1.4267e-191	1.61277	0.223	0.066	2.57534e-187	LMS cells
CGAS	1.33362e-243	1.61205	0.284	0.085	2.40732e-239	LMS cells
CCDC172	4.80067e-07	1.61188	0.008	0.003	0.0086657	LMS cells
TMEM155	7.74262e-18	1.61154	0.025	0.008	1.39762e-13	LMS cells
MTHFD2L	0	1.61071	0.402	0.127	0	LMS cells
FAM227A	1.13309e-286	1.61063	0.33	0.1	2.04534e-282	LMS cells
PRIMPOL	0	1.61057	0.39	0.124	0	LMS cells
SIRT4	4.30448e-169	1.61023	0.204	0.061	7.77002e-165	LMS cells
AK6	0	1.61018	0.611	0.205	0	LMS cells
RGS22	0	1.60969	0.359	0.111	0	LMS cells
PHLPP1	0	1.60913	0.551	0.196	0	LMS cells
ZNF518B	0	1.60897	0.611	0.19	0	LMS cells
SYN1	4.65408e-164	1.60734	0.197	0.059	8.40108e-160	LMS cells
TUNAR	2.59709e-62	1.60711	0.085	0.028	4.688e-58	LMS cells
SH3GL2	3.16209e-170	1.60604	0.223	0.072	5.70788e-166	LMS cells
ZNF155	3.92728e-118	1.60579	0.154	0.049	7.08914e-114	LMS cells
RUNDC3B	3.02446e-136	1.60579	0.175	0.055	5.45945e-132	LMS cells
NBPF19	1.70773e-20	1.60566	0.028	0.009	3.08263e-16	LMS cells
SBDS	0	1.60492	0.374	0.109	0	LMS cells
FAM160A2	0	1.60472	0.646	0.317	0	LMS cells
KLHDC9	1.90075e-229	1.60467	0.259	0.075	3.43104e-225	LMS cells
ALDH3A2	0	1.60456	0.996	0.753	0	LMS cells
CNEP1R1	0	1.60451	0.385	0.12	0	LMS cells
ZNF596	5.88888e-141	1.60387	0.178	0.055	1.063e-136	LMS cells
MYCBP	0	1.60222	0.406	0.122	0	LMS cells
CBX3	0	1.60107	0.981	0.586	0	LMS cells
TUBA1B	2.23705e-31	1.5998	0.042	0.013	4.0381e-27	LMS cells
OAT	0	1.59948	0.412	0.118	0	LMS cells
MOG	2.40779e-39	1.59913	0.052	0.016	4.34631e-35	LMS cells
ZNF45	2.66787e-177	1.59879	0.219	0.068	4.81578e-173	LMS cells
TCTN1	0	1.59872	0.598	0.197	0	LMS cells
KIF11	0	1.5983	0.715	0.274	0	LMS cells
FEN1	0	1.59818	0.628	0.212	0	LMS cells
USP51	1.19306e-284	1.59733	0.333	0.102	2.1536e-280	LMS cells
PANK3	0	1.59702	0.741	0.264	0	LMS cells
KDELR1	0	1.59692	0.567	0.166	0	LMS cells
SLC9A2	9.13056e-31	1.59657	0.042	0.014	1.64816e-26	LMS cells
SCUBE3	1.32222e-194	1.59479	0.236	0.072	2.38674e-190	LMS cells
PITPNM3	4.98445e-256	1.59405	0.304	0.094	8.99743e-252	LMS cells
CAMK2B	9.46883e-139	1.59398	0.176	0.055	1.70922e-134	LMS cells
CNKSR2	0	1.59376	0.5	0.155	0	LMS cells
HOOK1	1.30409e-128	1.59372	0.162	0.05	2.35401e-124	LMS cells
DENR	0	1.59371	0.59	0.188	0	LMS cells
TNFSF4	0	1.59312	0.575	0.189	0	LMS cells
BTNL8	2.09809e-83	1.59181	0.108	0.034	3.78725e-79	LMS cells
RWDD4	0	1.59116	0.535	0.171	0	LMS cells
TNR	7.42588e-65	1.59114	0.09	0.03	1.34044e-60	LMS cells
C5orf30	8.59516e-229	1.59082	0.276	0.085	1.55151e-224	LMS cells
LYSMD3	0	1.59052	0.433	0.128	0	LMS cells
SLAIN1	1.7202e-136	1.59027	0.169	0.052	3.10514e-132	LMS cells
UBB	0	1.5894	0.999	0.938	0	LMS cells
GRID1	7.77901e-172	1.58905	0.212	0.065	1.40419e-167	LMS cells
PANK1	2.1916e-193	1.58837	0.234	0.071	3.95605e-189	LMS cells
PCDH10	0	1.58794	0.917	0.398	0	LMS cells
ZNF577	0	1.58772	0.376	0.114	0	LMS cells
LRRC7	0	1.58689	0.797	0.491	0	LMS cells
TSC22D1	0	1.58671	0.9	0.359	0	LMS cells
ELAC2	0	1.58647	0.988	0.764	0	LMS cells
OOSP4A	4.55719e-79	1.58623	0.105	0.033	8.22619e-75	LMS cells
ITGB1BP2	0	1.58555	0.725	0.375	0	LMS cells
HSBP1L1	5.4177e-194	1.58495	0.241	0.075	9.77949e-190	LMS cells
SLC36A4	0	1.58446	0.691	0.25	0	LMS cells
PWWP3B	0	1.58359	0.408	0.119	0	LMS cells
PTTG2	1.39533e-155	1.58282	0.204	0.066	2.51872e-151	LMS cells
AIDA	0	1.5828	0.667	0.217	0	LMS cells
CDH7	2.5815e-27	1.58264	0.039	0.013	4.65986e-23	LMS cells
MAOA	0	1.58229	0.521	0.204	0	LMS cells
MKI67	0	1.58196	0.914	0.519	0	LMS cells
KLHL33	5.79713e-72	1.58182	0.098	0.031	1.04644e-67	LMS cells
MAPK4	0	1.58167	0.725	0.329	0	LMS cells
CENPA	0	1.58166	0.433	0.157	0	LMS cells
AK9	0	1.58141	0.507	0.155	0	LMS cells
SLC16A11	4.92038e-131	1.57946	0.165	0.051	8.88179e-127	LMS cells
ATP6AP1L	1.75541e-278	1.57834	0.337	0.106	3.16868e-274	LMS cells
NDEL1	0	1.5778	0.538	0.179	0	LMS cells
CASC4	0	1.57593	0.57	0.172	0	LMS cells
CTC1	3.69281e-249	1.57488	0.326	0.11	6.66589e-245	LMS cells
RBM11	3.20197e-135	1.57378	0.169	0.052	5.77988e-131	LMS cells
TMEM132B	1.31014e-95	1.57327	0.126	0.04	2.36493e-91	LMS cells
FAM49B	0	1.57271	0.605	0.184	0	LMS cells
DGKB	6.06179e-252	1.5727	0.55	0.34	1.09421e-247	LMS cells
FAM227B	1.64659e-175	1.57264	0.231	0.075	2.97226e-171	LMS cells
CKAP2	0	1.5726	0.857	0.42	0	LMS cells
TEX12	7.59068e-30	1.57246	0.043	0.015	1.37019e-25	LMS cells
AGBL4	3.24989e-222	1.57135	0.278	0.088	5.86638e-218	LMS cells
C12orf60	2.032e-74	1.57097	0.103	0.034	3.66796e-70	LMS cells
CNIH2	0	1.57072	0.565	0.201	0	LMS cells
OR52K2	3.805e-16	1.56994	0.021	0.007	6.86841e-12	LMS cells
HOXA4	3.28886e-202	1.56983	0.265	0.087	5.93673e-198	LMS cells
MAP2K4	0	1.56979	0.973	0.666	0	LMS cells
XKR5	2.26198e-100	1.56969	0.142	0.048	4.0831e-96	LMS cells
TRIM63	0	1.56957	0.462	0.143	0	LMS cells
PSORS1C1	2.49554e-165	1.56889	0.22	0.073	4.5047e-161	LMS cells
IGFBPL1	8.75104e-266	1.56864	0.489	0.249	1.57965e-261	LMS cells
OR5AK2	6.98283e-12	1.56748	0.016	0.005	1.26047e-07	LMS cells
SAG	7.18415e-93	1.56742	0.123	0.039	1.29681e-88	LMS cells
HSPA5	0	1.56689	0.74	0.226	0	LMS cells
PLK4	0	1.56682	0.429	0.136	0	LMS cells
BMI1	0	1.56631	0.704	0.215	0	LMS cells
ZNF585B	0	1.5658	0.386	0.12	0	LMS cells
MDH1B	7.26276e-176	1.56559	0.217	0.067	1.311e-171	LMS cells
RRAD	0	1.56517	0.561	0.205	0	LMS cells
OSCP1	1.01982e-270	1.56491	0.326	0.102	1.84088e-266	LMS cells
LIPT1	0	1.56475	0.438	0.141	0	LMS cells
PLPP2	4.66192e-296	1.56463	0.399	0.143	8.41523e-292	LMS cells
XIAP	0	1.56319	0.427	0.131	0	LMS cells
EBF3	2.32572e-65	1.56247	0.093	0.031	4.19816e-61	LMS cells
C4orf46	4.27662e-239	1.56147	0.298	0.095	7.71972e-235	LMS cells
ARL9	5.02791e-70	1.56133	0.099	0.033	9.07587e-66	LMS cells
B9D1	0	1.56132	0.865	0.451	0	LMS cells
DSC2	4.96219e-289	1.5613	0.392	0.14	8.95724e-285	LMS cells
ZNF41	0	1.56114	0.417	0.133	0	LMS cells
GPR160	2.02943e-60	1.56073	0.087	0.029	3.66333e-56	LMS cells
IQCA1	3.6828e-166	1.55984	0.212	0.067	6.64783e-162	LMS cells
PIGN	0	1.55885	0.696	0.261	0	LMS cells
CFHR2	4.79091e-14	1.55861	0.02	0.007	8.64806e-10	LMS cells
MTUS2	3.02473e-222	1.55849	0.284	0.092	5.45995e-218	LMS cells
AFAP1L1	0	1.55839	0.454	0.161	0	LMS cells
IMPG2	2.56794e-109	1.55701	0.145	0.046	4.63539e-105	LMS cells
TMEM196	9.16193e-40	1.55673	0.059	0.02	1.65382e-35	LMS cells
THNSL1	2.76568e-188	1.55613	0.235	0.073	4.99233e-184	LMS cells
CELF4	8.09031e-26	1.55611	0.036	0.012	1.46038e-21	LMS cells
FHIT	1.13376e-245	1.55606	0.309	0.1	2.04654e-241	LMS cells
VSTM5	3.699e-80	1.5559	0.111	0.036	6.67706e-76	LMS cells
RTKN2	1.73526e-241	1.55541	0.292	0.09	3.13232e-237	LMS cells
ARIH2OS	6.99748e-183	1.55498	0.225	0.069	1.26312e-178	LMS cells
OR5M10	8.44979e-08	1.55467	0.01	0.003	0.00152527	LMS cells
EPHB1	0	1.55456	0.672	0.378	0	LMS cells
AL160269.1	1.54857e-105	1.55423	0.151	0.051	2.79532e-101	LMS cells
DCLK3	3.09468e-52	1.55414	0.073	0.024	5.58621e-48	LMS cells
KLHL4	0	1.5537	0.735	0.305	0	LMS cells
POMGNT2	0	1.55276	0.765	0.359	0	LMS cells
DLGAP2	3.82211e-37	1.55248	0.053	0.018	6.8993e-33	LMS cells
CRTAC1	3.26236e-142	1.55228	0.19	0.062	5.88889e-138	LMS cells
FAM133B	3.1137e-243	1.55199	0.3	0.094	5.62055e-239	LMS cells
PEMT	0	1.55143	0.651	0.247	0	LMS cells
PEX7	5.16219e-169	1.55129	0.211	0.066	9.31826e-165	LMS cells
ST8SIA5	1.97549e-46	1.55094	0.066	0.022	3.56596e-42	LMS cells
ERLIN1	0	1.55088	0.501	0.173	0	LMS cells
LRRN1	3.48252e-306	1.55039	0.366	0.115	6.28629e-302	LMS cells
ZNF808	0	1.55021	0.429	0.138	0	LMS cells
OR4A16	3.95627e-09	1.54889	0.011	0.004	7.14147e-05	LMS cells
PSME3	2.09931e-248	1.5484	0.317	0.103	3.78946e-244	LMS cells
CHST9	1.68479e-35	1.54803	0.052	0.018	3.04121e-31	LMS cells
GRIA3	0	1.54801	0.438	0.16	0	LMS cells
MTFR2	1.8392e-97	1.54714	0.13	0.041	3.31994e-93	LMS cells
ZNF888	1.06969e-83	1.54696	0.122	0.041	1.93091e-79	LMS cells
CCSER1	1.04067e-222	1.54679	0.277	0.087	1.87851e-218	LMS cells
CCNB3	5.91283e-47	1.54613	0.067	0.022	1.06732e-42	LMS cells
TAF4B	5.62123e-267	1.54595	0.357	0.123	1.01469e-262	LMS cells
ZSCAN12	4.80089e-168	1.54591	0.235	0.08	8.66609e-164	LMS cells
PACRG	5.15532e-135	1.54543	0.168	0.052	9.30587e-131	LMS cells
RAB11A	0	1.54493	0.591	0.188	0	LMS cells
ELOVL4	1.52109e-204	1.5447	0.253	0.079	2.74573e-200	LMS cells
SDAD1	0	1.5447	0.403	0.132	0	LMS cells
ZNF365	7.73542e-156	1.54446	0.192	0.058	1.39632e-151	LMS cells
LCA5	0	1.54422	0.655	0.242	0	LMS cells
PCLO	1.19568e-180	1.544	0.22	0.067	2.15832e-176	LMS cells
JAKMIP2	0	1.5432	0.617	0.206	0	LMS cells
PPIAL4G	3.70868e-43	1.54264	0.061	0.02	6.69453e-39	LMS cells
FBXO15	1.87842e-178	1.54235	0.226	0.071	3.39073e-174	LMS cells
ZNF594	1.08095e-148	1.54233	0.2	0.065	1.95122e-144	LMS cells
GID4	0	1.54153	0.891	0.503	0	LMS cells
ZNF311	5.29459e-136	1.54073	0.181	0.058	9.55727e-132	LMS cells
ZNF354A	0	1.53999	0.509	0.167	0	LMS cells
CPXM2	0	1.53879	0.481	0.188	0	LMS cells
RIBC2	0	1.53869	0.468	0.156	0	LMS cells
ALX1	2.43876e-67	1.53823	0.094	0.031	4.4022e-63	LMS cells
ASTN1	0	1.53817	0.541	0.182	0	LMS cells
ASMT	4.34833e-77	1.53801	0.108	0.036	7.84917e-73	LMS cells
LGR6	9.01047e-14	1.53801	0.019	0.007	1.62648e-09	LMS cells
ALDH3A1	1.86641e-112	1.53552	0.146	0.046	3.36906e-108	LMS cells
BMPR1A	0	1.53521	0.816	0.34	0	LMS cells
LRRC27	0	1.53464	0.46	0.147	0	LMS cells
CDCA2	0	1.53429	0.448	0.147	0	LMS cells
MCM10	1.27034e-174	1.53427	0.229	0.074	2.29309e-170	LMS cells
NASP	8.60992e-45	1.53321	0.067	0.023	1.55418e-40	LMS cells
PIPOX	4.08619e-231	1.53306	0.302	0.1	7.37599e-227	LMS cells
CHML	0	1.53105	0.524	0.179	0	LMS cells
RBM12B	0	1.53011	0.51	0.159	0	LMS cells
SLC10A5	3.11819e-57	1.52943	0.085	0.029	5.62865e-53	LMS cells
C9orf43	1.13857e-130	1.52919	0.176	0.057	2.05523e-126	LMS cells
MPRIP	0	1.52861	1	0.956	0	LMS cells
DUSP19	4.86613e-256	1.52854	0.322	0.104	8.78385e-252	LMS cells
KCNC3	4.02787e-267	1.52851	0.365	0.129	7.27071e-263	LMS cells
DRC1	4.32691e-60	1.52815	0.085	0.028	7.81051e-56	LMS cells
ANAPC10	1.23409e-235	1.52718	0.31	0.103	2.22766e-231	LMS cells
PCDHA5	5.97209e-71	1.52673	0.098	0.032	1.07802e-66	LMS cells
HARBI1	2.09759e-121	1.5257	0.165	0.054	3.78636e-117	LMS cells
C1orf74	7.25841e-207	1.52545	0.265	0.085	1.31022e-202	LMS cells
AC119396.1	3.48252e-274	1.52491	0.334	0.105	6.28629e-270	LMS cells
PRRG4	5.62731e-173	1.52459	0.231	0.076	1.01579e-168	LMS cells
OMA1	0	1.52401	0.722	0.242	0	LMS cells
TUFT1	0	1.52383	0.661	0.387	0	LMS cells
KCNH3	1.70958e-147	1.52294	0.194	0.062	3.08596e-143	LMS cells
LRRC23	3.17667e-236	1.52205	0.307	0.101	5.73421e-232	LMS cells
DHFR2	2.83072e-266	1.52161	0.328	0.104	5.10973e-262	LMS cells
DOP1B	4.53587e-214	1.52089	0.269	0.085	8.18769e-210	LMS cells
STAC2	4.86708e-206	1.5201	0.269	0.088	8.78556e-202	LMS cells
YEATS4	0	1.52009	0.472	0.157	0	LMS cells
FHAD1	1.34946e-104	1.51968	0.142	0.046	2.43591e-100	LMS cells
NDUFAF4	1.76718e-276	1.51908	0.352	0.116	3.18993e-272	LMS cells
INSYN2A	6.4205e-106	1.51904	0.142	0.046	1.15897e-101	LMS cells
ZIC1	7.15049e-92	1.51894	0.122	0.039	1.29073e-87	LMS cells
GLRA4	2.46003e-256	1.5186	0.319	0.102	4.44059e-252	LMS cells
TSHZ1	0	1.51846	0.642	0.316	0	LMS cells
OR51B5	1.67963e-14	1.51841	0.021	0.007	3.0319e-10	LMS cells
E2F2	9.49256e-107	1.51756	0.146	0.048	1.7135e-102	LMS cells
TENM1	0	1.51743	0.434	0.143	0	LMS cells
ECHDC3	1.0367e-197	1.51616	0.258	0.084	1.87134e-193	LMS cells
EIF2S2	5.5504e-13	1.51457	0.019	0.007	1.0019e-08	LMS cells
TTK	0	1.51395	0.515	0.174	0	LMS cells
CLTCL1	8.96633e-175	1.51352	0.238	0.079	1.61851e-170	LMS cells
ZADH2	0	1.51322	0.68	0.266	0	LMS cells
PRPS2	0	1.51292	0.945	0.86	0	LMS cells
FAM204A	0	1.51231	0.549	0.183	0	LMS cells
CNKSR1	9.78159e-58	1.51199	0.088	0.03	1.76567e-53	LMS cells
ZNF852	1.51413e-129	1.51185	0.183	0.061	2.73315e-125	LMS cells
METTL27	0	1.51147	0.473	0.159	0	LMS cells
SPA17	9.97387e-259	1.51135	0.343	0.117	1.80038e-254	LMS cells
MTX3	0	1.51036	0.572	0.192	0	LMS cells
PKP1	4.42648e-51	1.51	0.075	0.025	7.99024e-47	LMS cells
HIST4H4	1.14264e-22	1.51	0.034	0.012	2.06257e-18	LMS cells
OR52E8	5.11189e-10	1.51	0.014	0.005	9.22747e-06	LMS cells
TMSB15A	0	1.50966	0.426	0.139	0	LMS cells
LYRM1	0	1.50875	0.707	0.271	0	LMS cells
USP11	0	1.50722	0.957	0.592	0	LMS cells
RAB39B	3.91375e-120	1.50626	0.161	0.052	7.0647e-116	LMS cells
C15orf65	1.53888e-92	1.50617	0.134	0.045	2.77783e-88	LMS cells
SPOPL	0	1.50596	0.543	0.181	0	LMS cells
RAD17	3.29993e-305	1.50508	0.393	0.132	5.95671e-301	LMS cells
TSPAN7	0	1.50493	0.536	0.164	0	LMS cells
NME5	1.54152e-238	1.50465	0.33	0.115	2.7826e-234	LMS cells
CNTFR	1.58867e-223	1.50462	0.299	0.1	2.86771e-219	LMS cells
TEX14	8.72266e-36	1.50244	0.056	0.02	1.57453e-31	LMS cells
NIPSNAP3B	1.379e-91	1.50183	0.135	0.046	2.48923e-87	LMS cells
WWP1	0	1.50163	0.399	0.132	0	LMS cells
GABRA5	1.08823e-13	1.50123	0.02	0.007	1.96436e-09	LMS cells
AP3M2	0	1.50113	0.397	0.13	0	LMS cells
ERCC4	0	1.5006	0.522	0.18	0	LMS cells
ATL2	0	1.50037	0.897	0.561	0	LMS cells
RALGAPA1	8.28823e-254	1.49887	0.307	0.094	1.49611e-249	LMS cells
PIGL	0	1.49858	0.731	0.29	0	LMS cells
SMIM8	0	1.49834	0.551	0.185	0	LMS cells
TRHDE	0	1.49827	0.389	0.127	0	LMS cells
ARFGEF3	1.04318e-117	1.49767	0.166	0.055	1.88305e-113	LMS cells
ZNF667	0	1.49751	0.434	0.147	0	LMS cells
DPYSL4	0	1.4966	0.468	0.161	0	LMS cells
ZFP69	1.71361e-203	1.49557	0.275	0.092	3.09324e-199	LMS cells
TMEM184C	0	1.49544	0.453	0.144	0	LMS cells
TIMM8A	6.08945e-238	1.49532	0.31	0.102	1.09921e-233	LMS cells
ST6GAL2	1.38793e-238	1.49528	0.469	0.24	2.50536e-234	LMS cells
METTL24	2.52611e-149	1.49513	0.21	0.071	4.55988e-145	LMS cells
ZNF433	2.07881e-230	1.49505	0.323	0.114	3.75245e-226	LMS cells
HIGD1A	0	1.49465	0.518	0.171	0	LMS cells
DPY19L4	0	1.4933	0.609	0.216	0	LMS cells
RSPH1	1.76297e-60	1.49124	0.091	0.032	3.18233e-56	LMS cells
TMEM144	5.35611e-226	1.48971	0.29	0.093	9.66832e-222	LMS cells
PPIL4	0	1.48875	0.607	0.205	0	LMS cells
CASP3	0	1.48823	0.746	0.343	0	LMS cells
NINL	0	1.48822	0.517	0.19	0	LMS cells
RBM7	0	1.48767	0.515	0.164	0	LMS cells
CCNF	0	1.48737	0.469	0.171	0	LMS cells
ZFP92	1.12556e-87	1.48678	0.126	0.042	2.03174e-83	LMS cells
SEC61A2	1.1217e-154	1.48555	0.214	0.071	2.02478e-150	LMS cells
CBY1	0	1.48538	0.454	0.149	0	LMS cells
REEP1	1.07578e-251	1.4846	0.625	0.463	1.94189e-247	LMS cells
CCNJ	8.30845e-110	1.48435	0.152	0.05	1.49976e-105	LMS cells
SCART1	2.79537e-184	1.48426	0.247	0.081	5.04593e-180	LMS cells
RPGRIP1L	0	1.48368	0.487	0.172	0	LMS cells
SHLD2	0	1.48318	0.421	0.133	0	LMS cells
CBLL2	2.17653e-27	1.48315	0.042	0.015	3.92886e-23	LMS cells
CTAGE1	3.66098e-13	1.48252	0.019	0.007	6.60843e-09	LMS cells
AHCTF1	3.16058e-238	1.48197	0.315	0.105	5.70516e-234	LMS cells
PLA2G2C	2.08562e-41	1.48191	0.063	0.022	3.76475e-37	LMS cells
UTRN	0	1.48167	0.986	0.894	0	LMS cells
RMI1	0	1.4814	0.627	0.232	0	LMS cells
FILIP1	0	1.4809	0.989	0.693	0	LMS cells
CDKN3	0	1.48066	0.459	0.163	0	LMS cells
ZNF695	3.70182e-69	1.48038	0.106	0.037	6.68216e-65	LMS cells
ZNF546	5.97462e-144	1.48	0.197	0.065	1.07848e-139	LMS cells
RAD9B	2.09856e-135	1.47926	0.189	0.063	3.78812e-131	LMS cells
TMEM17	1.32843e-159	1.47828	0.223	0.075	2.39796e-155	LMS cells
SYNCRIP	1.05394e-25	1.47812	0.042	0.016	1.90247e-21	LMS cells
NRIP3	5.66686e-128	1.47798	0.169	0.054	1.02293e-123	LMS cells
PROS1	2.32879e-151	1.47698	0.213	0.072	4.20371e-147	LMS cells
EPM2A	0	1.47689	0.411	0.14	0	LMS cells
GTF2A2	0	1.47508	0.814	0.334	0	LMS cells
LSM14A	0	1.47472	0.662	0.233	0	LMS cells
SCLY	2.00118e-221	1.47464	0.306	0.105	3.61233e-217	LMS cells
EIF4G2	0	1.47418	0.883	0.452	0	LMS cells
ABCE1	0	1.47392	0.411	0.138	0	LMS cells
FAXDC2	0	1.47355	0.602	0.212	0	LMS cells
ASPM	0	1.47341	0.773	0.339	0	LMS cells
FBXO45	0	1.47301	0.475	0.163	0	LMS cells
MED9	0	1.47209	0.582	0.216	0	LMS cells
ZNF582	8.87041e-132	1.47091	0.188	0.063	1.6012e-127	LMS cells
MMP15	8.22554e-189	1.4696	0.257	0.086	1.48479e-184	LMS cells
SPATA4	6.81084e-63	1.46958	0.096	0.033	1.22943e-58	LMS cells
CENPK	0	1.46922	0.532	0.198	0	LMS cells
WBP2NL	1.84607e-128	1.46846	0.176	0.058	3.33234e-124	LMS cells
TNNI3K	2.35663e-153	1.4684	0.228	0.081	4.25396e-149	LMS cells
ERI2	0	1.46671	0.58	0.212	0	LMS cells
CKS1B	0	1.46614	0.704	0.243	0	LMS cells
ZNF84	0	1.46598	0.582	0.209	0	LMS cells
ZNF630	2.51387e-179	1.46585	0.246	0.082	4.53779e-175	LMS cells
FIGN	1.39348e-66	1.46497	0.096	0.032	2.51538e-62	LMS cells
CCDC30	1.0923e-222	1.4649	0.296	0.098	1.97172e-218	LMS cells
SCG5	4.31931e-269	1.464	0.381	0.138	7.79679e-265	LMS cells
CLCN5	0	1.4632	0.61	0.253	0	LMS cells
AC015871.1	6.27109e-166	1.46278	0.236	0.081	1.13199e-161	LMS cells
PCDHB9	1.07024e-37	1.46278	0.063	0.023	1.93189e-33	LMS cells
TRIM45	0	1.46266	0.652	0.287	0	LMS cells
ARL5A	0	1.46188	0.452	0.153	0	LMS cells
ZNF541	2.36193e-15	1.46147	0.023	0.008	4.26353e-11	LMS cells
TRIM28	0	1.46144	0.441	0.148	0	LMS cells
TMC4	1.75733e-54	1.46015	0.088	0.032	3.17215e-50	LMS cells
LYPD1	3.46729e-144	1.45964	0.208	0.071	6.25881e-140	LMS cells
CYP51A1	0	1.45936	0.617	0.231	0	LMS cells
TBC1D32	2.37478e-270	1.45915	0.349	0.115	4.28671e-266	LMS cells
MBOAT2	0	1.45893	0.737	0.393	0	LMS cells
TP53INP1	0	1.4582	0.642	0.241	0	LMS cells
FBXO30	0	1.45775	0.833	0.503	0	LMS cells
ANKRD18B	4.44237e-131	1.4577	0.196	0.069	8.01892e-127	LMS cells
TBX6	2.91326e-118	1.45744	0.17	0.058	5.25873e-114	LMS cells
PMAIP1	0	1.45607	0.99	0.836	0	LMS cells
PRKAR2B	0	1.45576	0.58	0.241	0	LMS cells
TERF1	0	1.45576	0.668	0.237	0	LMS cells
CCHCR1	0	1.45563	0.535	0.2	0	LMS cells
GPAM	0	1.45551	0.402	0.136	0	LMS cells
CCDC22	5.37161e-204	1.4551	0.285	0.098	9.6963e-200	LMS cells
C9orf116	3.32375e-169	1.45362	0.244	0.085	5.9997e-165	LMS cells
JPH2	0	1.45253	0.591	0.21	0	LMS cells
ZNF790	6.18686e-108	1.45168	0.165	0.058	1.11679e-103	LMS cells
UBXN10	1.23244e-169	1.45158	0.261	0.096	2.22468e-165	LMS cells
UGT3A2	9.36928e-28	1.45111	0.043	0.016	1.69125e-23	LMS cells
LRRIQ4	3.46652e-34	1.45005	0.053	0.019	6.25741e-30	LMS cells
MINPP1	4.36624e-300	1.44995	0.378	0.123	7.88151e-296	LMS cells
HOMEZ	2.32547e-236	1.44978	0.328	0.113	4.19771e-232	LMS cells
ZNF485	2.2589e-90	1.44953	0.138	0.048	4.07753e-86	LMS cells
TBX18	0	1.4491	0.475	0.184	0	LMS cells
LURAP1L	0	1.44875	0.485	0.164	0	LMS cells
DEFB134	3.97719e-28	1.44783	0.042	0.015	7.17922e-24	LMS cells
ABHD12	0	1.4478	0.787	0.336	0	LMS cells
FAM228B	0	1.44608	0.572	0.198	0	LMS cells
LNX2	0	1.44603	0.46	0.178	0	LMS cells
NXPE3	0	1.44505	0.658	0.257	0	LMS cells
PI4K2B	0	1.4431	0.562	0.24	0	LMS cells
LRRC4	6.38714e-77	1.44294	0.125	0.046	1.15294e-72	LMS cells
GVQW3	1.15913e-271	1.44161	0.365	0.125	2.09234e-267	LMS cells
SHISA8	4.54235e-89	1.44073	0.132	0.046	8.19939e-85	LMS cells
DRICH1	6.90841e-41	1.44029	0.071	0.027	1.24704e-36	LMS cells
SRSF7	0	1.43938	0.526	0.184	0	LMS cells
METTL23	0	1.43937	0.618	0.217	0	LMS cells
XK	5.66714e-80	1.43921	0.124	0.044	1.02298e-75	LMS cells
PLEKHG4	0	1.43906	0.636	0.243	0	LMS cells
ZC3H12B	2.03993e-110	1.43842	0.164	0.057	3.68228e-106	LMS cells
SEMA5B	4.80973e-50	1.43838	0.079	0.028	8.68204e-46	LMS cells
CCZ1	1.47798e-141	1.43801	0.211	0.074	2.6679e-137	LMS cells
AFM	5.50667e-57	1.43792	0.087	0.03	9.94009e-53	LMS cells
RAB5A	0	1.43747	0.835	0.364	0	LMS cells
COPS5	0	1.43717	0.705	0.253	0	LMS cells
NCAPH	9.63652e-287	1.43701	0.395	0.14	1.73949e-282	LMS cells
SYCE2	1.10957e-19	1.43675	0.034	0.013	2.00288e-15	LMS cells
RAI2	8.43163e-271	1.43664	0.552	0.301	1.52199e-266	LMS cells
NADK2	0	1.43635	0.807	0.65	0	LMS cells
OIP5	4.55119e-271	1.43622	0.371	0.129	8.21536e-267	LMS cells
COQ6	5.73953e-213	1.43606	0.283	0.093	1.03604e-208	LMS cells
SMPD1	0	1.43546	0.513	0.22	0	LMS cells
FZD3	1.14013e-255	1.43507	0.397	0.155	2.05805e-251	LMS cells
AC099489.1	2.28852e-126	1.43478	0.173	0.057	4.13102e-122	LMS cells
HIST1H3H	9.35711e-36	1.43471	0.058	0.021	1.68905e-31	LMS cells
USP49	3.97105e-272	1.43463	0.371	0.128	7.16814e-268	LMS cells
UGT1A10	2.50098e-06	1.43405	0.009	0.003	0.0451452	LMS cells
SLC2A8	0	1.43404	0.47	0.165	0	LMS cells
PLAT	0	1.43375	0.936	0.788	0	LMS cells
CNNM1	5.86875e-79	1.43342	0.124	0.044	1.05937e-74	LMS cells
KIF15	1.375e-305	1.43295	0.427	0.154	2.48202e-301	LMS cells
SOX30	5.16306e-50	1.4311	0.081	0.029	9.31983e-46	LMS cells
EPHA7	8.36408e-172	1.43019	0.25	0.087	1.5098e-167	LMS cells
DGAT2	3.28094e-101	1.42998	0.152	0.053	5.92242e-97	LMS cells
GPAT2	4.99469e-137	1.42997	0.197	0.067	9.01591e-133	LMS cells
CHN1	3.05222e-262	1.42924	0.352	0.119	5.50956e-258	LMS cells
PLK1	0	1.42872	0.706	0.336	0	LMS cells
ZNF829	9.19074e-101	1.42808	0.157	0.056	1.65902e-96	LMS cells
HMGCS1	1.43393e-281	1.42726	0.381	0.131	2.58839e-277	LMS cells
ZNF682	3.35621e-201	1.42618	0.306	0.113	6.0583e-197	LMS cells
HOXA6	9.61124e-145	1.42539	0.207	0.07	1.73492e-140	LMS cells
GPRC5B	1.1454e-271	1.42532	0.466	0.203	2.06756e-267	LMS cells
TTC26	1.28688e-199	1.4252	0.296	0.106	2.32295e-195	LMS cells
EXOC6	0	1.4249	0.671	0.256	0	LMS cells
GFRA3	2.52106e-41	1.42461	0.069	0.025	4.55076e-37	LMS cells
ST13	0	1.42414	0.748	0.298	0	LMS cells
ESCO2	1.04935e-190	1.42405	0.28	0.099	1.89419e-186	LMS cells
HSPA4L	0	1.42385	0.562	0.213	0	LMS cells
PIH1D2	5.09586e-197	1.42362	0.276	0.094	9.19854e-193	LMS cells
IGSF21	0	1.4226	0.588	0.239	0	LMS cells
GTF2H3	1.61706e-307	1.42258	0.42	0.148	2.91896e-303	LMS cells
KLF12	0	1.42134	0.64	0.256	0	LMS cells
TMEM35A	1.04863e-210	1.42106	0.315	0.114	1.89289e-206	LMS cells
EYA2	0	1.42054	0.816	0.39	0	LMS cells
NUDT10	3.25106e-171	1.42043	0.241	0.081	5.86849e-167	LMS cells
PAOX	1.81652e-154	1.42037	0.223	0.077	3.27901e-150	LMS cells
MTMR8	5.10588e-82	1.42022	0.129	0.046	9.21663e-78	LMS cells
COBL	1.95725e-32	1.41923	0.055	0.021	3.53302e-28	LMS cells
SAMD3	3.66375e-174	1.41919	0.27	0.1	6.61343e-170	LMS cells
FKBP1B	1.42454e-58	1.41848	0.094	0.034	2.57144e-54	LMS cells
EML5	4.866e-74	1.41797	0.118	0.042	8.78361e-70	LMS cells
IRAK2	3.0202e-149	1.41797	0.223	0.079	5.45176e-145	LMS cells
KCNQ4	4.3552e-239	1.41756	0.33	0.113	7.86158e-235	LMS cells
GPR156	1.09141e-111	1.41754	0.166	0.057	1.9701e-107	LMS cells
BCCIP	0	1.41682	0.709	0.289	0	LMS cells
SEC31B	5.31203e-258	1.41583	0.35	0.119	9.58875e-254	LMS cells
RSPH9	1.63768e-66	1.41561	0.109	0.04	2.95617e-62	LMS cells
SLX4IP	7.84882e-207	1.41557	0.305	0.11	1.41679e-202	LMS cells
JADE3	0	1.41509	0.584	0.216	0	LMS cells
C16orf46	3.59426e-141	1.41505	0.206	0.071	6.488e-137	LMS cells
ESCO1	0	1.41497	0.582	0.217	0	LMS cells
BCAT1	0	1.41363	0.863	0.522	0	LMS cells
QPRT	0	1.41321	0.681	0.299	0	LMS cells
RAMAC	1.05538e-196	1.41256	0.287	0.101	1.90506e-192	LMS cells
TMA7	0	1.41253	0.565	0.191	0	LMS cells
WASF3	0	1.41246	0.649	0.27	0	LMS cells
RYR3	0	1.41134	0.591	0.215	0	LMS cells
YY2	1.01049e-142	1.41127	0.213	0.075	1.82404e-138	LMS cells
KIF24	1.4883e-122	1.41121	0.186	0.066	2.68652e-118	LMS cells
FBXO3	0	1.41019	0.633	0.238	0	LMS cells
ATP13A4	1.50514e-101	1.40955	0.15	0.052	2.71692e-97	LMS cells
PCDHB16	3.99424e-143	1.4095	0.218	0.078	7.21001e-139	LMS cells
CORO6	5.21433e-87	1.40947	0.139	0.05	9.4124e-83	LMS cells
SLC16A12	4.73008e-33	1.40927	0.056	0.021	8.53828e-29	LMS cells
LRRC6	1.03093e-160	1.40885	0.228	0.077	1.86093e-156	LMS cells
DYNC1LI1	0	1.40748	0.69	0.286	0	LMS cells
PIGA	1.76674e-157	1.40724	0.232	0.081	3.18915e-153	LMS cells
SNAP25	1.4744e-262	1.40665	0.777	0.694	2.66144e-258	LMS cells
ZNF572	3.7925e-149	1.40634	0.222	0.078	6.84584e-145	LMS cells
CRABP1	2.85674e-167	1.4059	0.465	0.272	5.15669e-163	LMS cells
DSG3	7.67501e-17	1.40566	0.028	0.011	1.38542e-12	LMS cells
TUBE1	0	1.40535	0.688	0.372	0	LMS cells
SFPQ	0	1.40469	0.646	0.238	0	LMS cells
ATP8A1	3.41533e-119	1.40432	0.172	0.058	6.16502e-115	LMS cells
ACSBG1	2.61608e-25	1.4035	0.043	0.016	4.72229e-21	LMS cells
RTTN	0	1.40304	0.585	0.229	0	LMS cells
ZNF625	1.35584e-277	1.40275	0.409	0.152	2.44742e-273	LMS cells
C16orf95	4.41364e-149	1.40174	0.222	0.078	7.96706e-145	LMS cells
SAPCD1	9.79109e-219	1.40173	0.317	0.112	1.76739e-214	LMS cells
SLC6A8	0	1.40079	0.812	0.45	0	LMS cells
SDHAF4	0	1.4001	0.58	0.214	0	LMS cells
SLC27A2	7.13877e-48	1.39972	0.077	0.028	1.28862e-43	LMS cells
TTC19	0	1.3997	0.936	0.635	0	LMS cells
FAM222A	4.07486e-99	1.39922	0.15	0.052	7.35553e-95	LMS cells
DSC1	6.73011e-11	1.39897	0.018	0.007	1.21485e-06	LMS cells
UBE2W	0	1.39823	0.733	0.284	0	LMS cells
XYLB	6.85341e-149	1.39761	0.228	0.081	1.23711e-144	LMS cells
NR2E3	3.80784e-44	1.39741	0.074	0.027	6.87352e-40	LMS cells
AURKB	0	1.39714	0.701	0.264	0	LMS cells
DDTL	4.64594e-82	1.39581	0.124	0.043	8.38639e-78	LMS cells
HUWE1	0	1.39575	0.877	0.581	0	LMS cells
GDF9	3.66007e-43	1.39528	0.071	0.026	6.60679e-39	LMS cells
XPO1	0	1.39523	0.794	0.363	0	LMS cells
NRK	0	1.39521	0.533	0.184	0	LMS cells
FOXP3	4.4259e-28	1.39506	0.049	0.018	7.98919e-24	LMS cells
PAPOLB	2.07312e-35	1.39452	0.058	0.021	3.74219e-31	LMS cells
SEPTIN7	0	1.39419	0.843	0.352	0	LMS cells
AMD1	0	1.39403	0.762	0.379	0	LMS cells
MTIF3	0	1.39344	0.721	0.28	0	LMS cells
EP400	8.37909e-270	1.39323	0.376	0.131	1.51251e-265	LMS cells
MEOX2	3.16923e-54	1.39293	0.093	0.035	5.72077e-50	LMS cells
ATG5	0	1.39267	0.7	0.26	0	LMS cells
HSPB11	0	1.3923	0.846	0.429	0	LMS cells
LRP4	5.39165e-257	1.39227	0.4	0.154	9.73247e-253	LMS cells
FAM136A	0	1.39179	0.529	0.197	0	LMS cells
ZNF780A	5.96312e-220	1.39178	0.313	0.109	1.0764e-215	LMS cells
ENPP1	0	1.39126	0.944	0.611	0	LMS cells
WNT4	1.19096e-84	1.39109	0.137	0.05	2.1498e-80	LMS cells
ZNF23	3.43527e-240	1.39099	0.346	0.123	6.20101e-236	LMS cells
HASPIN	6.21854e-150	1.38904	0.225	0.079	1.12251e-145	LMS cells
GDF11	0	1.38862	0.665	0.251	0	LMS cells
ZNF233	1.77723e-19	1.3886	0.032	0.012	3.20808e-15	LMS cells
CNTD1	1.94289e-10	1.38828	0.017	0.007	3.50711e-06	LMS cells
RBP7	3.94264e-293	1.38806	0.409	0.145	7.11687e-289	LMS cells
TWF1	0	1.38758	0.571	0.204	0	LMS cells
NMNAT1	4.43696e-232	1.38584	0.338	0.12	8.00916e-228	LMS cells
ZNF235	1.18036e-204	1.38572	0.309	0.112	2.13067e-200	LMS cells
UNC80	1.46082e-42	1.3854	0.07	0.025	2.63692e-38	LMS cells
CA5B	6.93912e-276	1.38514	0.436	0.173	1.25258e-271	LMS cells
ATP5MPL	7.15563e-158	1.3849	0.238	0.084	1.29166e-153	LMS cells
MOAP1	0	1.3848	0.566	0.22	0	LMS cells
USP27X	4.37621e-170	1.38447	0.253	0.09	7.8995e-166	LMS cells
RSPH14	7.53849e-42	1.38387	0.072	0.027	1.36077e-37	LMS cells
ONECUT2	1.29439e-71	1.38356	0.116	0.042	2.3365e-67	LMS cells
ZNF165	7.63469e-41	1.38351	0.068	0.025	1.37814e-36	LMS cells
GNPNAT1	0	1.38267	0.417	0.139	0	LMS cells
SYT10	0	1.38262	0.938	0.498	0	LMS cells
ZNF793	2.53499e-216	1.38256	0.309	0.108	4.57591e-212	LMS cells
FLRT1	2.26028e-158	1.38253	0.239	0.085	4.08003e-154	LMS cells
C6orf163	1.93935e-256	1.38252	0.361	0.126	3.50072e-252	LMS cells
GRM2	6.29286e-82	1.38235	0.132	0.048	1.13592e-77	LMS cells
DDX28	7.60493e-211	1.38081	0.312	0.112	1.37277e-206	LMS cells
OR2B2	2.70779e-07	1.38072	0.011	0.004	0.00488783	LMS cells
NKX3-1	3.39253e-92	1.37993	0.138	0.048	6.12385e-88	LMS cells
BFSP1	1.94581e-141	1.37907	0.212	0.074	3.51238e-137	LMS cells
STXBP5L	1.49916e-157	1.37892	0.259	0.098	2.70613e-153	LMS cells
RDH10	0	1.3789	0.878	0.461	0	LMS cells
NEIL3	1.32141e-277	1.37711	0.401	0.146	2.38528e-273	LMS cells
RNF2	1.28634e-304	1.37698	0.429	0.154	2.32197e-300	LMS cells
GPR19	5.45904e-74	1.37498	0.12	0.043	9.8541e-70	LMS cells
KBTBD6	7.30546e-117	1.37479	0.179	0.063	1.31871e-112	LMS cells
SPAG8	1.98889e-110	1.37474	0.172	0.061	3.59014e-106	LMS cells
QRSL1	3.76426e-293	1.37444	0.419	0.151	6.79486e-289	LMS cells
CCDC112	1.81723e-239	1.37413	0.342	0.12	3.28028e-235	LMS cells
SULT1C4	1.12545e-245	1.3741	0.427	0.18	2.03155e-241	LMS cells
CHAMP1	0	1.37233	0.479	0.176	0	LMS cells
STK17A	0	1.37191	0.542	0.18	0	LMS cells
MPPED1	6.88339e-140	1.37039	0.224	0.083	1.24252e-135	LMS cells
SLC7A3	6.60461e-183	1.37023	0.255	0.086	1.1922e-178	LMS cells
RAD21	0	1.37001	0.678	0.31	0	LMS cells
KRBA2	0	1.36961	0.536	0.197	0	LMS cells
CENPS	0	1.36866	0.577	0.219	0	LMS cells
ZNF587	1.41633e-187	1.36781	0.292	0.108	2.55662e-183	LMS cells
WDR93	8.7629e-35	1.36771	0.059	0.022	1.58179e-30	LMS cells
SALL2	0	1.36696	0.452	0.167	0	LMS cells
FGD5	5.75348e-278	1.36692	0.396	0.141	1.03856e-273	LMS cells
TMEM164	1.44842e-183	1.36642	0.265	0.092	2.61454e-179	LMS cells
IQSEC3	1.90475e-281	1.36617	0.413	0.152	3.43827e-277	LMS cells
TADA1	3.07456e-178	1.366	0.276	0.101	5.54989e-174	LMS cells
FRMPD3	4.20088e-118	1.36599	0.188	0.068	7.58301e-114	LMS cells
EBF4	4.09074e-258	1.36584	0.479	0.22	7.38419e-254	LMS cells
FAM83D	0	1.36579	0.684	0.375	0	LMS cells
HIST1H2BB	5.07644e-249	1.36568	0.4	0.157	9.16348e-245	LMS cells
OR4M1	6.10334e-07	1.36561	0.009	0.003	0.0110171	LMS cells
PDE6B	3.78606e-208	1.36503	0.33	0.125	6.83422e-204	LMS cells
SEMA6A	0	1.36466	0.496	0.181	0	LMS cells
C12orf76	2.46467e-137	1.36445	0.215	0.078	4.44897e-133	LMS cells
KBTBD12	2.93726e-171	1.36415	0.259	0.092	5.30205e-167	LMS cells
ACYP1	1.74166e-125	1.36359	0.2	0.073	3.14388e-121	LMS cells
RTL5	1.46146e-228	1.36346	0.333	0.119	2.63808e-224	LMS cells
ACTR2	0	1.36303	0.686	0.228	0	LMS cells
LRAT	2.63114e-55	1.36291	0.092	0.034	4.74947e-51	LMS cells
FASTKD1	3.925e-239	1.36272	0.357	0.13	7.08502e-235	LMS cells
CCP110	0	1.36247	0.896	0.553	0	LMS cells
PTPRH	1.01837e-109	1.36227	0.181	0.067	1.83827e-105	LMS cells
DBT	0	1.36189	0.516	0.187	0	LMS cells
PPARA	9.41452e-254	1.36148	0.413	0.165	1.69942e-249	LMS cells
OR8S1	1.97187e-16	1.36042	0.029	0.011	3.55942e-12	LMS cells
PARG	0	1.35896	0.455	0.168	0	LMS cells
VIPR1	6.71029e-26	1.35869	0.049	0.02	1.21127e-21	LMS cells
FGF13	0	1.35801	0.46	0.174	0	LMS cells
PEG10	4.03719e-240	1.35735	0.432	0.189	7.28753e-236	LMS cells
PSMA8	4.42091e-12	1.35715	0.021	0.008	7.98019e-08	LMS cells
PRDX1	0	1.35714	0.653	0.237	0	LMS cells
TTC32	5.34698e-280	1.3565	0.388	0.135	9.65184e-276	LMS cells
CUL9	4.26709e-214	1.35628	0.332	0.124	7.70253e-210	LMS cells
RRM2B	4.17295e-169	1.35601	0.274	0.103	7.5326e-165	LMS cells
POMP	0	1.35571	0.8	0.38	0	LMS cells
FREM1	0	1.35487	0.774	0.329	0	LMS cells
TPMT	2.64656e-134	1.35422	0.194	0.066	4.7773e-130	LMS cells
ZNF540	7.97465e-71	1.35366	0.117	0.043	1.4395e-66	LMS cells
C2orf81	8.30816e-96	1.35266	0.147	0.052	1.49971e-91	LMS cells
NEK3	4.19523e-202	1.35216	0.303	0.109	7.57281e-198	LMS cells
ZNF26	0	1.35173	0.474	0.178	0	LMS cells
ECE2	8.22592e-24	1.3513	0.042	0.016	1.48486e-19	LMS cells
BCORL1	4.71468e-143	1.35119	0.233	0.087	8.51047e-139	LMS cells
TXNDC17	0	1.35105	0.514	0.193	0	LMS cells
ATAD2	0	1.35105	0.777	0.369	0	LMS cells
OR5B3	4.8696e-07	1.3508	0.011	0.004	0.00879011	LMS cells
GDPGP1	2.00479e-149	1.35078	0.224	0.079	3.61884e-145	LMS cells
PTPRD	7.47853e-131	1.35063	0.555	0.502	1.34995e-126	LMS cells
OOSP2	9.01346e-07	1.35034	0.011	0.005	0.0162702	LMS cells
GTPBP8	0	1.34998	0.454	0.168	0	LMS cells
RGS2	3.4988e-71	1.3495	0.896	0.954	6.31568e-67	LMS cells
ZNF454	1.56361e-153	1.34847	0.238	0.086	2.82247e-149	LMS cells
LRRC29	2.48926e-126	1.34813	0.198	0.071	4.49337e-122	LMS cells
MBTPS2	0	1.34789	0.544	0.214	0	LMS cells
DERPC	8.18721e-143	1.34773	0.235	0.088	1.47787e-138	LMS cells
OR52E2	3.75363e-09	1.34773	0.015	0.006	6.77568e-05	LMS cells
TTPA	2.45219e-65	1.34752	0.11	0.04	4.42644e-61	LMS cells
COLQ	5.72579e-143	1.34751	0.238	0.09	1.03356e-138	LMS cells
CDC20	0	1.34745	0.584	0.255	0	LMS cells
ZFP69B	6.09585e-189	1.34745	0.298	0.111	1.10036e-184	LMS cells
ZUP1	3.90226e-258	1.34644	0.368	0.129	7.04397e-254	LMS cells
RBBP8	0	1.34618	0.78	0.393	0	LMS cells
CCDC59	2.75294e-276	1.34587	0.403	0.146	4.96934e-272	LMS cells
CABLES1	5.19833e-201	1.34523	0.328	0.126	9.3835e-197	LMS cells
DHRS12	0	1.34512	0.559	0.203	0	LMS cells
NXPE1	3.50306e-13	1.34504	0.023	0.009	6.32337e-09	LMS cells
SCD5	0	1.34484	0.592	0.232	0	LMS cells
CFAP53	2.55656e-43	1.34463	0.077	0.03	4.61484e-39	LMS cells
CENPQ	3.76578e-187	1.34445	0.295	0.109	6.79761e-183	LMS cells
PAK2	0	1.34444	0.701	0.287	0	LMS cells
TCEANC	9.45111e-215	1.34442	0.304	0.105	1.70602e-210	LMS cells
MDK	0	1.34419	0.996	0.963	0	LMS cells
RNF217	0	1.34393	0.604	0.232	0	LMS cells
PBX4	3.34507e-149	1.34348	0.231	0.083	6.03818e-145	LMS cells
PCDH9	6.56656e-117	1.34306	0.187	0.068	1.18533e-112	LMS cells
NBPF1	1.58036e-110	1.34252	0.185	0.069	2.85271e-106	LMS cells
CEMIP	3.96525e-234	1.34228	0.422	0.185	7.15768e-230	LMS cells
SMIM10L1	0	1.34085	0.747	0.326	0	LMS cells
ACOT1	3.60973e-12	1.34007	0.022	0.009	6.51592e-08	LMS cells
KRTAP9-7	9.40919e-08	1.34007	0.012	0.005	0.00169845	LMS cells
PGAP1	9.27127e-298	1.33942	0.498	0.21	1.67356e-293	LMS cells
IQCC	1.8133e-158	1.33792	0.258	0.097	3.27318e-154	LMS cells
APOM	4.45672e-53	1.33778	0.098	0.038	8.04483e-49	LMS cells
AHI1	0	1.33752	0.568	0.231	0	LMS cells
APOBEC3B	7.03575e-65	1.33715	0.117	0.045	1.27002e-60	LMS cells
HMGN3	0	1.33669	0.883	0.459	0	LMS cells
CARMIL3	1.30253e-35	1.33644	0.065	0.025	2.35119e-31	LMS cells
PLPP4	0	1.33642	0.74	0.417	0	LMS cells
KLF17	1.14417e-64	1.33611	0.114	0.043	2.06535e-60	LMS cells
PROKR1	9.67609e-15	1.33575	0.027	0.011	1.74663e-10	LMS cells
SUPT4H1	0	1.33538	0.548	0.21	0	LMS cells
GCNT1	2.24422e-105	1.33507	0.16	0.056	4.05105e-101	LMS cells
SLC25A46	0	1.3349	0.767	0.346	0	LMS cells
TM7SF2	1.42669e-144	1.33428	0.231	0.085	2.57532e-140	LMS cells
ADRB3	8.03806e-123	1.33425	0.194	0.07	1.45095e-118	LMS cells
MAP10	8.97612e-184	1.33425	0.285	0.104	1.62028e-179	LMS cells
TOMM6	0	1.33418	0.576	0.211	0	LMS cells
KRTAP3-3	2.03962e-11	1.33415	0.02	0.008	3.68172e-07	LMS cells
TMEM42	5.35857e-261	1.33374	0.392	0.145	9.67276e-257	LMS cells
RTN3	0	1.33356	0.97	0.71	0	LMS cells
ZNF620	2.45207e-212	1.3332	0.33	0.123	4.42623e-208	LMS cells
FAM104B	0	1.33313	0.678	0.368	0	LMS cells
CCNG1	0	1.33298	0.957	0.597	0	LMS cells
DMC1	1.76359e-187	1.33291	0.303	0.114	3.18346e-183	LMS cells
PCSK5	0	1.33277	0.739	0.381	0	LMS cells
HIST1H2AG	1.23684e-61	1.3326	0.107	0.04	2.23263e-57	LMS cells
SMCR8	0	1.33255	0.766	0.344	0	LMS cells
NDUFA12	0	1.33252	0.558	0.213	0	LMS cells
HSF2BP	9.96527e-181	1.33185	0.284	0.105	1.79883e-176	LMS cells
RNF112	2.30857e-239	1.33164	0.413	0.172	4.1672e-235	LMS cells
FBXL2	6.35733e-281	1.33076	0.431	0.164	1.14756e-276	LMS cells
RBMX2	1.15183e-213	1.33066	0.336	0.126	2.07917e-209	LMS cells
ZNF236	0	1.33059	0.771	0.473	0	LMS cells
PPP2CA	0	1.33034	0.768	0.345	0	LMS cells
ARMC10	0	1.33031	0.538	0.206	0	LMS cells
TEX15	7.35857e-243	1.32992	0.351	0.124	1.3283e-238	LMS cells
PNLIPRP3	6.31113e-07	1.32988	0.011	0.004	0.0113922	LMS cells
AP4S1	0	1.32943	0.493	0.181	0	LMS cells
LIN7A	0	1.32761	0.629	0.25	0	LMS cells
CAPNS2	3.27825e-23	1.32741	0.044	0.018	5.91757e-19	LMS cells
NDST4	6.78317e-15	1.32714	0.027	0.01	1.22443e-10	LMS cells
AAMDC	0	1.32688	0.747	0.326	0	LMS cells
OTX2	1.9039e-60	1.32678	0.102	0.037	3.43673e-56	LMS cells
GATA6	5.19879e-253	1.32624	0.601	0.371	9.38434e-249	LMS cells
KIAA1211	1.0965e-286	1.32598	0.406	0.142	1.97928e-282	LMS cells
SLC35G1	2.50165e-93	1.32549	0.157	0.059	4.51572e-89	LMS cells
RHEB	0	1.32545	0.801	0.401	0	LMS cells
CIDEC	3.11761e-39	1.32518	0.069	0.026	5.6276e-35	LMS cells
SMIM30	0	1.32499	0.545	0.198	0	LMS cells
ZNF79	3.83698e-111	1.32468	0.186	0.069	6.92613e-107	LMS cells
GLS2	6.5169e-35	1.32452	0.06	0.023	1.17637e-30	LMS cells
BUB1	0	1.32441	0.621	0.245	0	LMS cells
PLEKHA3	0	1.32433	0.558	0.229	0	LMS cells
C8orf89	3.63956e-12	1.32431	0.022	0.009	6.56977e-08	LMS cells
ZNF501	2.07112e-196	1.32414	0.314	0.118	3.73858e-192	LMS cells
MYO9A	0	1.32395	0.612	0.239	0	LMS cells
ABHD3	0	1.32304	0.69	0.279	0	LMS cells
VDAC1	0	1.32274	0.714	0.291	0	LMS cells
NSUN7	1.95237e-303	1.32245	0.45	0.167	3.52423e-299	LMS cells
NSUN5	9.8317e-210	1.32209	0.332	0.125	1.77472e-205	LMS cells
C1QL1	0	1.32202	0.74	0.378	0	LMS cells
DALRD3	2.28307e-228	1.32199	0.354	0.132	4.12118e-224	LMS cells
ZMYM1	0	1.32197	0.589	0.232	0	LMS cells
SLC9A7	8.06869e-129	1.32157	0.205	0.075	1.45648e-124	LMS cells
STK33	0	1.32121	0.562	0.22	0	LMS cells
ZWILCH	0	1.32098	0.511	0.2	0	LMS cells
VTCN1	1.35113e-85	1.31985	0.131	0.045	2.43892e-81	LMS cells
YPEL4	1.38739e-65	1.31972	0.12	0.046	2.50437e-61	LMS cells
EID2	6.11009e-279	1.3197	0.41	0.15	1.10293e-274	LMS cells
MAS1	1.05404e-08	1.31932	0.016	0.007	0.000190264	LMS cells
CIAPIN1	1.29912e-138	1.31915	0.229	0.086	2.34504e-134	LMS cells
CASP8AP2	0	1.31816	0.724	0.313	0	LMS cells
SPATA17	2.64708e-89	1.31802	0.145	0.053	4.77824e-85	LMS cells
ABHD4	0	1.31802	0.576	0.233	0	LMS cells
CCDC85A	2.59376e-253	1.31764	0.358	0.124	4.68199e-249	LMS cells
OR9A4	2.0381e-06	1.31735	0.01	0.004	0.0367898	LMS cells
ZNF658	1.19258e-158	1.31692	0.26	0.098	2.15272e-154	LMS cells
EMP2	0	1.31466	0.825	0.428	0	LMS cells
CDCA3	3.08995e-269	1.3145	0.419	0.161	5.57767e-265	LMS cells
IQCK	7.6326e-233	1.31447	0.361	0.134	1.37776e-228	LMS cells
ARHGEF33	2.7079e-145	1.3142	0.235	0.087	4.88804e-141	LMS cells
BCL2L12	2.65959e-295	1.31415	0.445	0.168	4.80083e-291	LMS cells
TIGD2	3.32299e-185	1.31405	0.292	0.108	5.99833e-181	LMS cells
TMEM87A	0	1.31368	0.466	0.171	0	LMS cells
DIPK1C	4.44335e-40	1.31352	0.073	0.028	8.02069e-36	LMS cells
FSIP1	7.41562e-41	1.31222	0.081	0.033	1.33859e-36	LMS cells
PTRHD1	0	1.31215	0.541	0.245	0	LMS cells
PRSS21	1.57451e-44	1.31189	0.077	0.029	2.84214e-40	LMS cells
DDIAS	9.86412e-129	1.31158	0.218	0.083	1.78057e-124	LMS cells
TBX5	8.18757e-25	1.31082	0.043	0.016	1.47794e-20	LMS cells
HSPA12A	1.43701e-254	1.31026	0.382	0.14	2.59394e-250	LMS cells
STX8	0	1.31007	0.69	0.261	0	LMS cells
ADAM10	0	1.31006	0.652	0.274	0	LMS cells
CRLF1	5.09853e-51	1.30992	0.087	0.032	9.20335e-47	LMS cells
UFM1	0	1.30972	0.709	0.28	0	LMS cells
RSRC1	0	1.30915	0.716	0.296	0	LMS cells
SREK1IP1	2.94436e-213	1.30893	0.34	0.129	5.31487e-209	LMS cells
GPR143	9.52684e-147	1.30889	0.254	0.099	1.71969e-142	LMS cells
SERPINF2	1.025e-93	1.30856	0.152	0.055	1.85022e-89	LMS cells
SHLD3	4.50748e-140	1.30855	0.237	0.09	8.13645e-136	LMS cells
ARMC2	7.5096e-161	1.30848	0.25	0.09	1.35556e-156	LMS cells
ABCB10	0	1.30822	0.607	0.248	0	LMS cells
SH3GL3	1.48358e-43	1.30762	0.081	0.032	2.67801e-39	LMS cells
NXPE2	7.39607e-65	1.30732	0.115	0.044	1.33507e-60	LMS cells
RASD2	0	1.30662	0.571	0.275	0	LMS cells
BAG2	0	1.30658	0.996	0.864	0	LMS cells
CCDC148	5.2647e-78	1.30648	0.134	0.05	9.50332e-74	LMS cells
ZNF605	0	1.3057	0.5	0.188	0	LMS cells
BCL7A	0	1.30544	0.502	0.2	0	LMS cells
ADHFE1	4.03437e-307	1.30513	0.457	0.169	7.28244e-303	LMS cells
EFHB	7.34338e-39	1.30494	0.074	0.029	1.32555e-34	LMS cells
SLC24A3	0	1.30494	0.882	0.59	0	LMS cells
TMEM81	2.72818e-93	1.30473	0.16	0.06	4.92464e-89	LMS cells
CMTM8	2.48829e-69	1.3044	0.121	0.045	4.49162e-65	LMS cells
TDRD10	1.35284e-76	1.30421	0.131	0.049	2.44202e-72	LMS cells
RRP8	2.20821e-249	1.30398	0.395	0.151	3.98603e-245	LMS cells
FBXO6	2.18304e-148	1.30384	0.237	0.087	3.94061e-144	LMS cells
HOXA2	1.85458e-47	1.30315	0.086	0.033	3.3477e-43	LMS cells
OST4	0	1.30302	0.735	0.346	0	LMS cells
AL445238.1	4.39092e-20	1.3026	0.037	0.014	7.92604e-16	LMS cells
ZNF558	3.76085e-234	1.30247	0.358	0.131	6.78872e-230	LMS cells
PIK3C3	0	1.30219	0.82	0.571	0	LMS cells
NCOA6	0	1.30211	0.693	0.293	0	LMS cells
SRSF3	0	1.30191	0.9	0.499	0	LMS cells
TPX2	0	1.30175	0.913	0.67	0	LMS cells
TCTN2	9.6419e-294	1.30084	0.463	0.182	1.74046e-289	LMS cells
BICDL1	2.34932e-169	1.29993	0.285	0.11	4.24075e-165	LMS cells
CACNA1D	1.03809e-228	1.29913	0.5	0.256	1.87385e-224	LMS cells
EBF2	5.9204e-45	1.2985	0.081	0.031	1.06869e-40	LMS cells
HABP2	3.85138e-09	1.29825	0.016	0.007	6.95213e-05	LMS cells
FERMT1	5.50904e-112	1.29823	0.217	0.09	9.94437e-108	LMS cells
ARL5B	0	1.29786	0.477	0.177	0	LMS cells
CCDC7	0	1.29773	0.623	0.236	0	LMS cells
DNAJC24	0	1.29644	0.49	0.187	0	LMS cells
MLYCD	3.90932e-258	1.29589	0.4	0.15	7.05672e-254	LMS cells
TMSB15B	0	1.29586	0.523	0.206	0	LMS cells
EFCAB12	1.9004e-34	1.29578	0.067	0.027	3.43042e-30	LMS cells
NOCT	8.27374e-224	1.29552	0.36	0.137	1.49349e-219	LMS cells
PHOSPHO2	7.1904e-224	1.2947	0.373	0.146	1.29794e-219	LMS cells
PARN	0	1.294	0.845	0.434	0	LMS cells
DZIP3	0	1.29346	0.643	0.266	0	LMS cells
KLHL10	6.07889e-51	1.29339	0.09	0.034	1.0973e-46	LMS cells
FASTKD5	1.44363e-220	1.29335	0.389	0.161	2.6059e-216	LMS cells
DNAJC15	0	1.29314	0.558	0.202	0	LMS cells
SHLD1	2.15992e-155	1.29212	0.261	0.1	3.89888e-151	LMS cells
DHRS2	1.3987e-110	1.29187	0.231	0.099	2.5248e-106	LMS cells
FAM162B	2.25324e-80	1.29149	0.138	0.052	4.06732e-76	LMS cells
ZNF709	1.25915e-178	1.29116	0.299	0.115	2.27289e-174	LMS cells
PAK1	2.45829e-289	1.29102	0.447	0.17	4.43745e-285	LMS cells
KCNG1	0	1.29087	0.988	0.889	0	LMS cells
C12orf65	1.69867e-305	1.29084	0.489	0.195	3.06628e-301	LMS cells
PDS5A	0	1.29066	0.544	0.224	0	LMS cells
SNRPN	5.45428e-293	1.29041	0.427	0.153	9.84552e-289	LMS cells
MALT1	0	1.29015	0.597	0.258	0	LMS cells
DNAJC9	1.19023e-253	1.29014	0.403	0.155	2.14849e-249	LMS cells
MSI1	6.04408e-210	1.28965	0.35	0.137	1.09102e-205	LMS cells
CTNNA3	1.53992e-191	1.28939	0.294	0.106	2.7797e-187	LMS cells
ZNF879	3.88087e-141	1.28885	0.237	0.089	7.00537e-137	LMS cells
EVC2	7.8509e-286	1.28884	0.488	0.205	1.41717e-281	LMS cells
SPATA5L1	1.5463e-217	1.28854	0.346	0.131	2.79122e-213	LMS cells
ZNF449	6.37091e-145	1.2884	0.24	0.09	1.15001e-140	LMS cells
SCARA3	0	1.28827	0.998	0.927	0	LMS cells
AXDND1	2.79869e-20	1.28827	0.038	0.015	5.05192e-16	LMS cells
ILDR2	6.12858e-114	1.28823	0.195	0.074	1.10627e-109	LMS cells
SLC22A16	3.05658e-54	1.28761	0.103	0.041	5.51744e-50	LMS cells
CCDC96	1.95082e-37	1.28725	0.069	0.027	3.52143e-33	LMS cells
STK32B	3.25902e-231	1.28711	0.396	0.161	5.88286e-227	LMS cells
FGGY	9.29176e-160	1.28669	0.261	0.097	1.67726e-155	LMS cells
TRUB1	0	1.28629	0.569	0.225	0	LMS cells
CCDC122	9.96688e-190	1.28601	0.306	0.115	1.79912e-185	LMS cells
DPP10	3.71585e-193	1.28587	0.369	0.16	6.70747e-189	LMS cells
HPX	2.30748e-165	1.28561	0.324	0.14	4.16524e-161	LMS cells
TMEM128	0	1.28522	0.616	0.307	0	LMS cells
TROAP	0	1.28499	0.642	0.258	0	LMS cells
TRAM1L1	9.70194e-109	1.28498	0.176	0.064	1.7513e-104	LMS cells
UGT2B28	6.51858e-08	1.28349	0.012	0.005	0.00117667	LMS cells
UNC119B	1.07745e-298	1.28331	0.494	0.203	1.94491e-294	LMS cells
NR1H4	3.76838e-102	1.28241	0.192	0.077	6.8023e-98	LMS cells
ESPL1	4.67859e-174	1.28184	0.299	0.117	8.44533e-170	LMS cells
TMEM107	7.9488e-289	1.28159	0.438	0.165	1.43484e-284	LMS cells
PKP2	3.8751e-34	1.28156	0.071	0.03	6.99495e-30	LMS cells
MMS22L	1.78854e-294	1.28154	0.468	0.184	3.2285e-290	LMS cells
DENND5B	0	1.28144	0.64	0.261	0	LMS cells
DDX19B	1.5054e-194	1.27977	0.32	0.122	2.7174e-190	LMS cells
DYM	0	1.27971	0.929	0.84	0	LMS cells
TSSK3	4.52024e-66	1.27908	0.119	0.046	8.15948e-62	LMS cells
LNP1	4.02285e-144	1.27803	0.246	0.094	7.26165e-140	LMS cells
RIIAD1	4.39854e-55	1.27771	0.099	0.038	7.9398e-51	LMS cells
FAM184A	0	1.27753	0.758	0.352	0	LMS cells
LLGL1	0	1.27749	0.902	0.506	0	LMS cells
KCND3	0	1.27748	0.659	0.262	0	LMS cells
DGKQ	8.02338e-144	1.27729	0.259	0.103	1.4483e-139	LMS cells
PARP15	3.83708e-75	1.27723	0.132	0.05	6.92631e-71	LMS cells
LIPT2	1.95604e-57	1.27721	0.109	0.043	3.53085e-53	LMS cells
SRD5A1	1.59077e-256	1.27687	0.407	0.156	2.8715e-252	LMS cells
FITM2	6.30964e-216	1.27668	0.353	0.135	1.13895e-211	LMS cells
MAGEF1	0	1.27661	0.558	0.216	0	LMS cells
ODC1	0	1.27623	0.701	0.304	0	LMS cells
MYH4	2.93882e-10	1.2762	0.019	0.008	5.30487e-06	LMS cells
TMEM44	3.40171e-242	1.27617	0.393	0.151	6.14043e-238	LMS cells
CFAP70	2.79456e-67	1.2759	0.126	0.05	5.04445e-63	LMS cells
ZNF782	0	1.27582	0.551	0.224	0	LMS cells
GOLGA8O	2.05021e-71	1.2756	0.128	0.049	3.70083e-67	LMS cells
SAMD15	3.48709e-30	1.27509	0.058	0.023	6.29455e-26	LMS cells
NAF1	1.26157e-253	1.27499	0.396	0.149	2.27726e-249	LMS cells
STPG1	2.04707e-202	1.27478	0.327	0.123	3.69516e-198	LMS cells
LANCL3	4.00943e-60	1.27465	0.111	0.044	7.23743e-56	LMS cells
CMTR2	0	1.27433	0.566	0.224	0	LMS cells
PON3	7.77998e-27	1.27408	0.055	0.023	1.40436e-22	LMS cells
DNAH6	2.87761e-23	1.27367	0.045	0.018	5.19438e-19	LMS cells
NT5DC1	1.97055e-281	1.27359	0.452	0.177	3.55705e-277	LMS cells
LIN9	7.38337e-202	1.27357	0.335	0.13	1.33277e-197	LMS cells
TMEM117	1.73919e-93	1.27349	0.174	0.069	3.13942e-89	LMS cells
SLC47A2	2.29708e-37	1.27341	0.07	0.027	4.14646e-33	LMS cells
KLF15	2.05391e-136	1.27296	0.207	0.072	3.7075e-132	LMS cells
TRIM34	3.8793e-131	1.27259	0.235	0.092	7.00252e-127	LMS cells
SFRP2	0	1.27248	0.826	0.433	0	LMS cells
CDS1	1.60605e-21	1.27226	0.044	0.018	2.89908e-17	LMS cells
MYBL2	0	1.2722	0.541	0.229	0	LMS cells
SMAD4	0	1.27188	0.969	0.846	0	LMS cells
NUP210	0	1.2718	0.551	0.223	0	LMS cells
MYLK2	1.10638e-38	1.27174	0.078	0.032	1.99713e-34	LMS cells
DPH3	0	1.27146	0.593	0.232	0	LMS cells
B3GALT5	1.0934e-82	1.27056	0.152	0.059	1.9737e-78	LMS cells
ZRANB1	0	1.26975	0.902	0.643	0	LMS cells
OTUD4	0	1.26937	0.528	0.204	0	LMS cells
SCLT1	0	1.26935	0.588	0.237	0	LMS cells
HMGB3	1.6258e-131	1.26934	0.221	0.083	2.93474e-127	LMS cells
BLOC1S6	1.16479e-287	1.26926	0.457	0.178	2.10257e-283	LMS cells
NCAPD2	0	1.26922	0.879	0.532	0	LMS cells
ST8SIA2	3.68977e-153	1.2691	0.244	0.089	6.6604e-149	LMS cells
TMEM265	1.00942e-68	1.26873	0.126	0.049	1.82211e-64	LMS cells
IMPACT	0	1.26853	0.869	0.563	0	LMS cells
PNPLA1	3.50618e-08	1.26852	0.014	0.006	0.000632901	LMS cells
LYRM7	1.25893e-172	1.26824	0.3	0.118	2.27249e-168	LMS cells
COL25A1	2.13764e-37	1.26803	0.075	0.031	3.85865e-33	LMS cells
ROPN1B	6.17213e-23	1.26736	0.045	0.018	1.11413e-18	LMS cells
CDK16	0	1.26719	0.983	0.799	0	LMS cells
CAMTA1	0	1.26707	0.793	0.4	0	LMS cells
PRIMA1	2.67612e-303	1.26674	0.465	0.177	4.83066e-299	LMS cells
ANXA2R	4.89209e-134	1.26667	0.212	0.076	8.83071e-130	LMS cells
IL1RAPL1	1.86113e-28	1.2663	0.052	0.02	3.35953e-24	LMS cells
INPP5F	0	1.2661	0.881	0.508	0	LMS cells
TOM1L2	0	1.26607	0.952	0.672	0	LMS cells
SLC30A10	1.65266e-85	1.26584	0.145	0.054	2.98322e-81	LMS cells
MRM3	2.33219e-125	1.26519	0.216	0.083	4.20983e-121	LMS cells
ETV4	3.588e-97	1.26489	0.201	0.086	6.4767e-93	LMS cells
GEMIN8	7.27971e-286	1.26475	0.446	0.17	1.31406e-281	LMS cells
CDNF	9.02083e-53	1.26466	0.104	0.042	1.62835e-48	LMS cells
ZBTB37	0	1.26463	0.493	0.189	0	LMS cells
CTXN2	5.18311e-15	1.26452	0.03	0.013	9.35603e-11	LMS cells
SASS6	3.8519e-173	1.26418	0.295	0.114	6.95306e-169	LMS cells
DHRS13	1.8397e-193	1.26391	0.339	0.136	3.32084e-189	LMS cells
DCAF11	0	1.26356	0.653	0.281	0	LMS cells
ZSCAN16	7.68455e-100	1.26332	0.192	0.078	1.38714e-95	LMS cells
SULT1E1	7.27533e-30	1.26332	0.055	0.022	1.31327e-25	LMS cells
PLCD4	2.39507e-123	1.2624	0.22	0.086	4.32334e-119	LMS cells
CBLN3	1.86961e-114	1.26233	0.203	0.079	3.37483e-110	LMS cells
CC2D2B	2.00465e-68	1.26207	0.122	0.047	3.61859e-64	LMS cells
SNX7	0	1.26175	0.857	0.46	0	LMS cells
PCDH20	2.85801e-288	1.2613	0.591	0.299	5.15899e-284	LMS cells
DIAPH3	0	1.26065	0.613	0.251	0	LMS cells
ZNF792	1.17069e-62	1.26017	0.116	0.045	2.11321e-58	LMS cells
ZNF300	5.93927e-287	1.26005	0.46	0.18	1.0721e-282	LMS cells
WDR31	1.68496e-198	1.2596	0.335	0.13	3.04153e-194	LMS cells
NPIPB15	2.09443e-44	1.25954	0.085	0.034	3.78065e-40	LMS cells
ADAMTS7	1.42304e-256	1.25944	0.408	0.155	2.56873e-252	LMS cells
AUNIP	4.62625e-55	1.25931	0.105	0.042	8.35085e-51	LMS cells
EEF1AKMT2	0	1.25929	0.835	0.44	0	LMS cells
C20orf96	1.73789e-265	1.25906	0.503	0.23	3.13707e-261	LMS cells
TCF7	2.55325e-193	1.25896	0.329	0.128	4.60888e-189	LMS cells
UBXN2A	0	1.25833	0.547	0.214	0	LMS cells
TAF3	5.67921e-10	1.25828	0.019	0.008	1.02515e-05	LMS cells
FAM81A	2.98522e-154	1.25819	0.258	0.098	5.38863e-150	LMS cells
TNFRSF19	1.05292e-166	1.25788	0.354	0.163	1.90063e-162	LMS cells
SHANK1	1.30584e-113	1.25787	0.196	0.074	2.35716e-109	LMS cells
CPA1	1.85509e-49	1.25568	0.077	0.027	3.34863e-45	LMS cells
DMRTA1	4.65269e-124	1.25538	0.204	0.075	8.39856e-120	LMS cells
TRO	0	1.25449	0.661	0.274	0	LMS cells
FAM160B1	0	1.25428	0.566	0.229	0	LMS cells
KDM4D	1.84961e-52	1.25295	0.101	0.04	3.33872e-48	LMS cells
USP13	0	1.25179	0.675	0.308	0	LMS cells
ZMYM5	0	1.25179	0.544	0.212	0	LMS cells
GXYLT1	1.26151e-184	1.2517	0.31	0.119	2.27715e-180	LMS cells
RPUSD3	4.2298e-254	1.25167	0.424	0.169	7.63522e-250	LMS cells
RDH13	2.09663e-223	1.25158	0.379	0.15	3.78462e-219	LMS cells
C16orf87	2.86003e-215	1.25129	0.369	0.147	5.16263e-211	LMS cells
RNASE9	3.39951e-11	1.25126	0.02	0.008	6.13646e-07	LMS cells
FCHO2	0	1.25059	0.754	0.366	0	LMS cells
TACC3	0	1.24946	0.812	0.44	0	LMS cells
TPGS2	0	1.2481	0.839	0.697	0	LMS cells
ART5	5.92069e-42	1.24803	0.082	0.033	1.06874e-37	LMS cells
LYRM9	6.41755e-296	1.24766	0.471	0.184	1.15843e-291	LMS cells
ZNF565	8.80458e-187	1.24683	0.31	0.118	1.58932e-182	LMS cells
ZDHHC23	6.87425e-74	1.24666	0.141	0.056	1.24087e-69	LMS cells
NSD1	0	1.24652	0.785	0.376	0	LMS cells
ZNF766	8.68781e-192	1.24626	0.337	0.134	1.56824e-187	LMS cells
GRAMD1C	4.54688e-81	1.24609	0.15	0.059	8.20758e-77	LMS cells
KLHL42	0	1.24554	0.912	0.638	0	LMS cells
SLC25A14	7.69388e-112	1.24553	0.206	0.082	1.38882e-107	LMS cells
AGTR1	5.07746e-99	1.24544	0.168	0.063	9.16532e-95	LMS cells
SKIV2L	4.70897e-101	1.24543	0.19	0.076	8.50016e-97	LMS cells
E2F5	2.14424e-95	1.2453	0.178	0.071	3.87056e-91	LMS cells
B3GALT1	5.38296e-53	1.2453	0.103	0.042	9.71678e-49	LMS cells
THAP10	2.94736e-160	1.24424	0.287	0.115	5.32029e-156	LMS cells
OR52K1	5.94614e-14	1.24399	0.029	0.012	1.07334e-09	LMS cells
TAF13	0	1.24387	0.704	0.27	0	LMS cells
NIFK	6.64766e-293	1.24376	0.482	0.194	1.19997e-288	LMS cells
ZNF12	9.4922e-292	1.24354	0.486	0.196	1.71344e-287	LMS cells
UBQLN4	8.21852e-271	1.24352	0.43	0.165	1.48352e-266	LMS cells
C21orf91	0	1.24326	0.595	0.248	0	LMS cells
MAP1LC3B	0	1.24276	0.755	0.365	0	LMS cells
MAGEC3	2.08535e-18	1.24265	0.04	0.017	3.76426e-14	LMS cells
CCNA2	0	1.2423	0.698	0.313	0	LMS cells
TFAP2C	0	1.24222	0.538	0.218	0	LMS cells
SRP72	0	1.2421	0.764	0.349	0	LMS cells
ZBTB10	0	1.24183	0.754	0.337	0	LMS cells
APAF1	1.68111e-281	1.24158	0.478	0.197	3.03457e-277	LMS cells
TCP10L	1.55018e-78	1.24151	0.153	0.062	2.79824e-74	LMS cells
GLB1L	9.93692e-134	1.2413	0.24	0.094	1.79371e-129	LMS cells
ZSCAN5A	2.18547e-54	1.24116	0.109	0.045	3.94499e-50	LMS cells
RPGR	1.63061e-234	1.24093	0.376	0.142	2.94341e-230	LMS cells
PLAAT3	7.95791e-196	1.24091	0.408	0.19	1.43648e-191	LMS cells
ATMIN	0	1.24042	0.547	0.224	0	LMS cells
RNF125	6.45983e-188	1.24021	0.306	0.114	1.16606e-183	LMS cells
GLYAT	1.94909e-16	1.24005	0.032	0.013	3.5183e-12	LMS cells
KITLG	6.55911e-163	1.23967	0.275	0.105	1.18399e-158	LMS cells
SPON2	1.83065e-64	1.23952	0.564	0.67	3.3045e-60	LMS cells
RBMXL1	6.36194e-231	1.23873	0.395	0.158	1.14839e-226	LMS cells
PSMA1	0	1.23859	0.707	0.307	0	LMS cells
NFATC4	0	1.23836	0.928	0.695	0	LMS cells
SPRY3	2.00621e-55	1.23819	0.108	0.044	3.62141e-51	LMS cells
IDH1	2.23067e-223	1.23799	0.366	0.14	4.02657e-219	LMS cells
PLCXD2	7.75979e-54	1.23793	0.101	0.04	1.40072e-49	LMS cells
LRRC66	1.06125e-86	1.23732	0.169	0.069	1.91567e-82	LMS cells
ZFX	0	1.23712	0.853	0.472	0	LMS cells
OR51A4	3.71968e-10	1.23698	0.021	0.009	6.71439e-06	LMS cells
EIF2A	0	1.23657	0.894	0.517	0	LMS cells
CROT	2.65664e-127	1.23642	0.239	0.096	4.79549e-123	LMS cells
DOK6	6.49895e-284	1.23621	0.432	0.159	1.17313e-279	LMS cells
TUBA1A	0	1.23595	0.935	0.597	0	LMS cells
UBE2F	4.89042e-182	1.23582	0.31	0.12	8.8277e-178	LMS cells
TRPV4	1.51053e-106	1.23545	0.199	0.079	2.72665e-102	LMS cells
OR52H1	1.02775e-24	1.23525	0.054	0.023	1.85518e-20	LMS cells
ZNF570	2.43456e-140	1.23525	0.255	0.102	4.39462e-136	LMS cells
MORC4	1.08059e-289	1.23502	0.494	0.205	1.95058e-285	LMS cells
NCKAP5	4.92524e-74	1.23479	0.138	0.054	8.89056e-70	LMS cells
KIAA1549L	1.07524e-54	1.23454	0.107	0.043	1.94092e-50	LMS cells
GLB1L2	2.00218e-221	1.23429	0.317	0.108	3.61414e-217	LMS cells
NOLC1	5.13164e-174	1.23411	0.309	0.123	9.26313e-170	LMS cells
GPR137C	8.65259e-229	1.23376	0.369	0.14	1.56188e-224	LMS cells
ATP23	1.5789e-215	1.23344	0.375	0.151	2.85008e-211	LMS cells
SEC23IP	0	1.23305	0.718	0.315	0	LMS cells
CCDC81	3.97729e-204	1.23275	0.371	0.153	7.1794e-200	LMS cells
CISD1	0	1.23203	0.544	0.216	0	LMS cells
TUBB2B	3.75255e-98	1.23201	0.212	0.093	6.77374e-94	LMS cells
ARVCF	1.01425e-204	1.23152	0.589	0.396	1.83082e-200	LMS cells
MTCP1	3.46454e-58	1.23137	0.111	0.044	6.25385e-54	LMS cells
GNB3	6.86114e-202	1.23123	0.392	0.171	1.2385e-197	LMS cells
SHROOM2	3.2905e-134	1.23114	0.224	0.084	5.93968e-130	LMS cells
MUC4	5.31329e-16	1.23054	0.032	0.013	9.59102e-12	LMS cells
FAM149A	2.48566e-151	1.23031	0.266	0.104	4.48686e-147	LMS cells
KCTD1	0	1.23018	0.575	0.24	0	LMS cells
KRT8	5.19867e-132	1.22981	0.605	0.547	9.38411e-128	LMS cells
OPLAH	1.83144e-204	1.22959	0.416	0.19	3.30593e-200	LMS cells
PPP2R5A	0	1.22937	0.788	0.457	0	LMS cells
DNA2	3.85229e-250	1.22903	0.443	0.184	6.95377e-246	LMS cells
CNOT6L	0	1.22889	0.839	0.44	0	LMS cells
PAIP1	2.71973e-298	1.22869	0.504	0.206	4.90938e-294	LMS cells
ZNF585A	1.97284e-124	1.22856	0.217	0.083	3.56117e-120	LMS cells
FBLN7	3.72291e-187	1.228	0.384	0.174	6.72023e-183	LMS cells
ZNF132	1.26332e-181	1.22767	0.318	0.126	2.28041e-177	LMS cells
ZNF484	3.76233e-109	1.2272	0.201	0.079	6.79138e-105	LMS cells
FRRS1L	4.3791e-196	1.22717	0.334	0.131	7.90472e-192	LMS cells
POP4	0	1.22674	0.524	0.207	0	LMS cells
FMN1	4.88546e-296	1.22673	0.597	0.301	8.81875e-292	LMS cells
PCYOX1L	9.2961e-214	1.22658	0.366	0.145	1.67804e-209	LMS cells
TTC30A	7.34083e-153	1.22621	0.272	0.107	1.32509e-148	LMS cells
CTNND2	2.47669e-102	1.22516	0.182	0.07	4.47068e-98	LMS cells
TIMELESS	2.03211e-297	1.22501	0.491	0.199	3.66816e-293	LMS cells
BARD1	0	1.22475	0.576	0.258	0	LMS cells
SLITRK4	8.81413e-180	1.22451	0.292	0.108	1.59104e-175	LMS cells
C18orf25	0	1.22443	0.832	0.504	0	LMS cells
ENHO	1.5488e-125	1.22424	0.215	0.082	2.79574e-121	LMS cells
GAS2	2.45317e-32	1.2242	0.067	0.028	4.42822e-28	LMS cells
SKIDA1	5.30718e-94	1.22382	0.168	0.065	9.57999e-90	LMS cells
WDR45	0	1.2238	0.758	0.419	0	LMS cells
EPDR1	1.65271e-196	1.2231	0.502	0.282	2.98332e-192	LMS cells
TIAM2	7.75953e-95	1.22294	0.194	0.081	1.40067e-90	LMS cells
SNX3	0	1.22229	0.795	0.378	0	LMS cells
RHPN2	2.2406e-67	1.22194	0.13	0.052	4.04451e-63	LMS cells
C8orf48	1.87052e-88	1.22083	0.163	0.064	3.37648e-84	LMS cells
KIF2C	4.88634e-307	1.22071	0.514	0.212	8.82034e-303	LMS cells
ABAT	9.35e-159	1.22054	0.286	0.113	1.68777e-154	LMS cells
RCCD1	5.446e-279	1.21988	0.499	0.214	9.83058e-275	LMS cells
DET1	8.0113e-217	1.21984	0.363	0.141	1.44612e-212	LMS cells
RNFT2	4.90957e-154	1.21937	0.27	0.105	8.86226e-150	LMS cells
AFG1L	1.20233e-118	1.21928	0.215	0.085	2.17032e-114	LMS cells
FTCD	2.6982e-45	1.21927	0.091	0.037	4.87052e-41	LMS cells
RLN2	4.58669e-15	1.21844	0.034	0.015	8.27944e-11	LMS cells
ZNF527	3.83041e-186	1.21816	0.33	0.132	6.91426e-182	LMS cells
TIMM23	0	1.21798	0.754	0.389	0	LMS cells
C2orf92	3.19908e-190	1.21789	0.336	0.134	5.77466e-186	LMS cells
ACSM2A	3.93058e-10	1.2165	0.02	0.009	7.09509e-06	LMS cells
SERPINA11	2.27388e-65	1.21642	0.124	0.049	4.10459e-61	LMS cells
CCT4	0	1.21588	0.623	0.305	0	LMS cells
LRRC37B	4.15664e-166	1.21563	0.307	0.125	7.50316e-162	LMS cells
LOXHD1	3.96792e-22	1.21533	0.048	0.021	7.16249e-18	LMS cells
RAB9A	0	1.21514	0.786	0.411	0	LMS cells
TRMT44	1.08646e-297	1.21513	0.529	0.228	1.96117e-293	LMS cells
TARS2	2.58887e-218	1.21476	0.391	0.16	4.67317e-214	LMS cells
ZNF354B	1.88438e-276	1.21465	0.473	0.193	3.4015e-272	LMS cells
CAMK2N2	0	1.21461	0.622	0.251	0	LMS cells
ATXN2L	0	1.21442	0.768	0.376	0	LMS cells
PLEKHH1	5.24923e-47	1.21395	0.097	0.04	9.47538e-43	LMS cells
POLN	5.46204e-58	1.21391	0.117	0.048	9.85953e-54	LMS cells
SFXN4	1.59157e-303	1.21333	0.501	0.202	2.87295e-299	LMS cells
HIGD1C	2.14768e-22	1.21324	0.045	0.019	3.87678e-18	LMS cells
CLN5	3.73992e-269	1.21235	0.491	0.212	6.75094e-265	LMS cells
GRIP1	1.19499e-148	1.21201	0.291	0.122	2.15707e-144	LMS cells
UTP4	0	1.2117	0.563	0.232	0	LMS cells
ADAM11	6.62934e-55	1.21142	0.112	0.046	1.19666e-50	LMS cells
COX7B	0	1.21128	0.667	0.276	0	LMS cells
SUV39H1	1.17818e-240	1.21122	0.416	0.168	2.12673e-236	LMS cells
C12orf29	3.21827e-240	1.21091	0.403	0.158	5.8093e-236	LMS cells
CCNG2	0	1.21087	0.75	0.366	0	LMS cells
RBP4	4.56065e-22	1.21054	0.05	0.022	8.23243e-18	LMS cells
CEP112	8.51403e-182	1.21053	0.321	0.127	1.53687e-177	LMS cells
ZFP37	2.79776e-139	1.2105	0.27	0.112	5.05024e-135	LMS cells
RAB3IP	2.78223e-187	1.21038	0.331	0.131	5.0222e-183	LMS cells
TBCCD1	1.11357e-232	1.21033	0.408	0.165	2.01011e-228	LMS cells
QRICH2	8.24353e-83	1.21029	0.174	0.074	1.48804e-78	LMS cells
MED12L	6.30453e-114	1.21012	0.221	0.09	1.13803e-109	LMS cells
CDRT15	3.93227e-24	1.20977	0.049	0.02	7.09814e-20	LMS cells
ATPAF2	1.46663e-216	1.20957	0.39	0.16	2.64742e-212	LMS cells
PARP9	0	1.20893	0.957	0.687	0	LMS cells
EMB	1.78955e-56	1.20744	0.108	0.043	3.23032e-52	LMS cells
BIRC5	0	1.20727	0.564	0.25	0	LMS cells
ZNF575	5.57642e-97	1.20718	0.179	0.07	1.0066e-92	LMS cells
WDR5B	9.8481e-208	1.20688	0.364	0.145	1.77768e-203	LMS cells
TBC1D28	2.1774e-07	1.20681	0.015	0.006	0.00393042	LMS cells
DNAI1	2.68694e-12	1.20655	0.027	0.012	4.85019e-08	LMS cells
C3orf14	0	1.20489	0.667	0.298	0	LMS cells
ARSG	2.49909e-99	1.20464	0.17	0.064	4.51111e-95	LMS cells
TLR6	8.49457e-117	1.20434	0.219	0.088	1.53335e-112	LMS cells
DGKI	1.33573e-213	1.20425	0.433	0.196	2.41112e-209	LMS cells
SERTAD4	0	1.2039	0.662	0.284	0	LMS cells
PPP2R2D	1.63842e-306	1.20369	0.501	0.2	2.95752e-302	LMS cells
ZNF451	1.08165e-263	1.20362	0.465	0.193	1.95249e-259	LMS cells
MYO3A	1.62924e-174	1.20351	0.308	0.121	2.94094e-170	LMS cells
UGT2A2	5.05626e-07	1.20334	0.014	0.006	0.00912706	LMS cells
SNW1	9.0064e-198	1.20284	0.325	0.122	1.62575e-193	LMS cells
MED12	0	1.20266	0.611	0.259	0	LMS cells
FBXO31	0	1.20257	0.589	0.25	0	LMS cells
CHCHD7	1.40714e-280	1.20244	0.474	0.191	2.54003e-276	LMS cells
BCL6B	1.03032e-209	1.20171	0.345	0.131	1.85983e-205	LMS cells
USP45	5.72787e-269	1.20123	0.461	0.188	1.03394e-264	LMS cells
ADGRG1	0	1.19895	0.501	0.193	0	LMS cells
RNF14	0	1.19888	0.725	0.344	0	LMS cells
SPC25	1.04344e-305	1.19873	0.552	0.243	1.88352e-301	LMS cells
C5orf58	7.36139e-10	1.19841	0.02	0.009	1.3288e-05	LMS cells
WDR62	1.77546e-220	1.19701	0.378	0.149	3.20488e-216	LMS cells
EFCAB7	6.83011e-286	1.19678	0.507	0.215	1.2329e-281	LMS cells
TMBIM6	5.79756e-158	1.19658	0.271	0.103	1.04652e-153	LMS cells
UBQLN1	0	1.19621	0.626	0.266	0	LMS cells
METTL8	9.56827e-205	1.1961	0.364	0.146	1.72717e-200	LMS cells
FAR2	6.10287e-263	1.19525	0.482	0.208	1.10163e-258	LMS cells
MYLK4	7.70439e-18	1.195	0.04	0.018	1.39072e-13	LMS cells
BOD1	0	1.19373	0.599	0.243	0	LMS cells
CREB5	5.67799e-214	1.1935	0.562	0.33	1.02493e-209	LMS cells
MST1	9.15001e-221	1.19331	0.374	0.146	1.65167e-216	LMS cells
LMLN2	9.00051e-07	1.19323	0.013	0.006	0.0162468	LMS cells
LRRCC1	8.26984e-232	1.1929	0.424	0.178	1.49279e-227	LMS cells
MAL2	1.18001e-19	1.19281	0.043	0.019	2.13004e-15	LMS cells
LRTOMT	8.83369e-223	1.19209	0.394	0.16	1.59457e-218	LMS cells
CNFN	4.93922e-58	1.19171	0.115	0.046	8.91578e-54	LMS cells
DNAAF3	1.80409e-27	1.19132	0.063	0.028	3.25657e-23	LMS cells
TATDN1	7.55501e-169	1.19104	0.309	0.125	1.36376e-164	LMS cells
PAK6	7.02843e-77	1.19097	0.144	0.057	1.2687e-72	LMS cells
INCA1	9.9587e-36	1.19085	0.077	0.032	1.79765e-31	LMS cells
CLEC4F	2.55916e-30	1.19007	0.068	0.03	4.61954e-26	LMS cells
CCDC186	6.58733e-199	1.18939	0.363	0.148	1.18908e-194	LMS cells
CIT	0	1.18934	0.525	0.218	0	LMS cells
KATNB1	1.28697e-192	1.1892	0.345	0.139	2.32312e-188	LMS cells
CHADL	1.74386e-43	1.18883	0.093	0.039	3.14783e-39	LMS cells
BBIP1	6.96379e-275	1.18873	0.454	0.177	1.25703e-270	LMS cells
NETO2	7.75062e-241	1.18807	0.413	0.165	1.39906e-236	LMS cells
RUBCN	3.36814e-226	1.18807	0.387	0.152	6.07983e-222	LMS cells
CCDC150	2.24534e-86	1.18807	0.171	0.07	4.05307e-82	LMS cells
LRRC43	1.82413e-36	1.18807	0.082	0.036	3.29273e-32	LMS cells
ROPN1L	1.18746e-24	1.18807	0.059	0.026	2.14348e-20	LMS cells
CCDC114	1.53547e-16	1.18807	0.035	0.015	2.77167e-12	LMS cells
HOXA9	0	1.18797	0.539	0.224	0	LMS cells
ZNF521	1.25016e-194	1.18755	0.522	0.314	2.25667e-190	LMS cells
ZNF239	4.26135e-117	1.18744	0.217	0.086	7.69216e-113	LMS cells
CYYR1	1.16421e-263	1.18718	0.487	0.211	2.10152e-259	LMS cells
CD24	0	1.18717	0.595	0.286	0	LMS cells
FAM161A	7.84697e-220	1.18679	0.392	0.16	1.41646e-215	LMS cells
LRRC28	8.89669e-226	1.18666	0.395	0.159	1.60594e-221	LMS cells
PDP2	3.27697e-153	1.18646	0.284	0.115	5.91525e-149	LMS cells
DNASE1L2	2.256e-29	1.18608	0.069	0.03	4.07231e-25	LMS cells
CNTROB	0	1.18603	0.869	0.539	0	LMS cells
HOXB13	1.46677e-42	1.18601	0.096	0.042	2.64767e-38	LMS cells
INPP4A	0	1.18566	0.632	0.264	0	LMS cells
ITLN1	8.70945e-22	1.18553	0.051	0.023	1.57214e-17	LMS cells
ZNF367	0	1.18502	0.654	0.293	0	LMS cells
SEC22A	8.69866e-305	1.18472	0.523	0.217	1.5702e-300	LMS cells
TEAD1	0	1.1843	0.953	0.731	0	LMS cells
TMEM230	1.08485e-288	1.18427	0.6	0.3	1.95827e-284	LMS cells
ZNF283	1.33834e-265	1.18421	0.463	0.189	2.41583e-261	LMS cells
STS	3.71597e-299	1.18405	0.53	0.226	6.70769e-295	LMS cells
KLHL32	6.80112e-17	1.18404	0.034	0.014	1.22767e-12	LMS cells
OSBPL10	0	1.18384	0.637	0.282	0	LMS cells
DOP1A	4.3547e-238	1.18372	0.415	0.166	7.86067e-234	LMS cells
CCNL1	0	1.18366	0.813	0.435	0	LMS cells
PDCD2L	3.14427e-115	1.18306	0.227	0.094	5.67573e-111	LMS cells
EHHADH	3.84243e-110	1.18271	0.216	0.089	6.93597e-106	LMS cells
PYROXD1	6.73523e-128	1.18249	0.25	0.103	1.21578e-123	LMS cells
HOXA5	4.03483e-191	1.18215	0.355	0.146	7.28327e-187	LMS cells
CDRT15L2	1.43211e-10	1.18201	0.023	0.01	2.5851e-06	LMS cells
SFXN2	4.02571e-268	1.1818	0.47	0.193	7.26681e-264	LMS cells
GAREM2	2.17747e-252	1.18134	0.46	0.194	3.93056e-248	LMS cells
UROS	0	1.18109	0.742	0.358	0	LMS cells
SYBU	5.30571e-25	1.18069	0.056	0.024	9.57734e-21	LMS cells
POC1A	5.53129e-202	1.18066	0.381	0.161	9.98454e-198	LMS cells
B4GALT4	2.00443e-179	1.18015	0.333	0.136	3.6182e-175	LMS cells
DNAJC10	8.58431e-268	1.18012	0.568	0.282	1.54955e-263	LMS cells
SELENOI	4.7858e-219	1.18002	0.583	0.365	8.63885e-215	LMS cells
POLE	0	1.17982	0.721	0.364	0	LMS cells
CKAP2L	0	1.17954	0.649	0.288	0	LMS cells
RWDD2A	1.83944e-169	1.17916	0.306	0.122	3.32037e-165	LMS cells
WDR27	0	1.17886	0.692	0.316	0	LMS cells
THAP6	1.11823e-277	1.17882	0.492	0.206	2.01852e-273	LMS cells
RCVRN	5.1846e-23	1.17796	0.048	0.02	9.35873e-19	LMS cells
ACER3	1.64986e-179	1.17707	0.317	0.125	2.97817e-175	LMS cells
PRTFDC1	0	1.177	0.685	0.305	0	LMS cells
ASB2	0	1.17681	0.724	0.436	0	LMS cells
EEF1G	0	1.17663	1	0.962	0	LMS cells
TNFRSF9	1.93578e-23	1.17658	0.053	0.023	3.49427e-19	LMS cells
PPDPFL	4.86032e-08	1.17658	0.018	0.008	0.000877336	LMS cells
RHBDD1	0	1.17634	0.727	0.342	0	LMS cells
ZBTB3	2.33959e-102	1.17578	0.193	0.077	4.2232e-98	LMS cells
HGFAC	6.64983e-31	1.17558	0.067	0.028	1.20036e-26	LMS cells
KIF22	0	1.17557	0.651	0.289	0	LMS cells
BRCA2	1.82569e-261	1.17551	0.467	0.196	3.29556e-257	LMS cells
ENO3	3.04741e-83	1.1755	0.171	0.071	5.50087e-79	LMS cells
MSI2	8.79415e-252	1.17514	0.678	0.456	1.58743e-247	LMS cells
KLF8	1.70489e-191	1.17495	0.368	0.156	3.07749e-187	LMS cells
SPATS2	0	1.17484	0.785	0.415	0	LMS cells
ANAPC1	1.58638e-165	1.17482	0.314	0.129	2.86357e-161	LMS cells
NT5C1A	9.24012e-19	1.17479	0.042	0.018	1.66793e-14	LMS cells
SLC45A4	5.80974e-117	1.17449	0.23	0.095	1.04872e-112	LMS cells
KREMEN1	1.0291e-149	1.17444	0.297	0.126	1.85763e-145	LMS cells
IPMK	1.64535e-90	1.1744	0.18	0.074	2.97002e-86	LMS cells
CDK1	0	1.17292	0.782	0.483	0	LMS cells
TMEM88	1.66129e-85	1.1729	0.159	0.062	2.99879e-81	LMS cells
PLS1	4.21081e-23	1.17256	0.053	0.023	7.60093e-19	LMS cells
TMEM106A	4.44839e-193	1.17224	0.508	0.294	8.02978e-189	LMS cells
ABRA	1.12245e-22	1.17205	0.048	0.02	2.02613e-18	LMS cells
HSPA12B	4.40064e-206	1.17138	0.423	0.191	7.9436e-202	LMS cells
ABCB1	1.31859e-169	1.17118	0.363	0.164	2.38019e-165	LMS cells
SLC16A13	3.62726e-40	1.17115	0.087	0.037	6.54757e-36	LMS cells
USP44	3.46482e-58	1.17087	0.123	0.052	6.25435e-54	LMS cells
UBE2L5	4.00511e-10	1.16957	0.022	0.01	7.22962e-06	LMS cells
TMEM126A	1.11231e-254	1.16891	0.477	0.206	2.00782e-250	LMS cells
ELL3	3.24965e-72	1.16789	0.151	0.063	5.86594e-68	LMS cells
GAS2L3	0	1.16777	0.713	0.333	0	LMS cells
SLC38A11	0	1.16773	0.577	0.186	0	LMS cells
C17orf58	6.35252e-257	1.1677	0.467	0.197	1.14669e-252	LMS cells
PSMB7	1.66776e-205	1.16741	0.389	0.164	3.01048e-201	LMS cells
[truncated: 724 more rows]

## Sheet: LM-BN
Gene	p_val	avg_log2FC	pct.1	pct.2	p_val_adj	cell type
IGLC11	9.50832e-113	4.17678	0.133	0.022	1.71635e-108	LM-BN
IGHG11	5.05545e-273	3.55152	0.436	0.106	9.12558e-269	LM-BN
NEURL1	0	3.08444	0.509	0.124	0	LM-BN
PI161	3.32202e-58	2.8211	0.089	0.018	5.99657e-54	LM-BN
PLCL12	0	2.79382	0.732	0.266	0	LM-BN
IGHG31	3.83592e-69	2.74337	0.143	0.037	6.92421e-65	LM-BN
IGLC71	2.47667e-09	2.64737	0.016	0.004	4.47064e-05	LM-BN
DPP61	0	2.54448	0.684	0.248	0	LM-BN
APOD1	8.9125e-275	2.47489	0.541	0.171	1.6088e-270	LM-BN
ZNF735	1.08014e-06	2.47465	0.007	0.001	0.0194976	LM-BN
PRLHR	7.28134e-87	2.19879	0.171	0.043	1.31435e-82	LM-BN
NET11	0	2.19166	0.828	0.487	0	LM-BN
RIPOR2	2.03966e-245	2.14898	0.63	0.281	3.6818e-241	LM-BN
SAMD4A1	0	2.12874	0.76	0.379	0	LM-BN
IRF41	4.89948e-62	2.08121	0.124	0.031	8.84405e-58	LM-BN
MZB11	2.25937e-14	2.06326	0.038	0.012	4.07838e-10	LM-BN
IGKC1	1.52746e-136	2.03168	0.518	0.236	2.75722e-132	LM-BN
CCDC60	1.1981e-45	1.9328	0.1	0.026	2.1627e-41	LM-BN
RBFOX31	1.84401e-62	1.9204	0.245	0.101	3.32862e-58	LM-BN
PTGER2	2.86812e-160	1.9159	0.415	0.14	5.17725e-156	LM-BN
CACNB2	9.45248e-134	1.88576	0.493	0.247	1.70627e-129	LM-BN
SLC24A21	2.42083e-48	1.86062	0.14	0.045	4.36985e-44	LM-BN
RAB381	1.19376e-40	1.85336	0.102	0.03	2.15486e-36	LM-BN
ALDH1A21	5.24785e-269	1.82509	0.8	0.46	9.47289e-265	LM-BN
LAMA21	1.62154e-89	1.8158	0.283	0.102	2.92704e-85	LM-BN
PRR161	2.02698e-107	1.80252	0.396	0.172	3.65891e-103	LM-BN
COL27A1	2.11229e-205	1.76904	0.682	0.367	3.81289e-201	LM-BN
TAF11L131	7.11301e-11	1.75328	0.025	0.007	1.28397e-06	LM-BN
GABRA2	8.8427e-26	1.75064	0.067	0.02	1.5962e-21	LM-BN
CYS11	1.5331e-60	1.72828	0.239	0.096	2.7674e-56	LM-BN
ECRG4	6.16947e-132	1.72689	0.45	0.19	1.11365e-127	LM-BN
MITF1	3.1002e-270	1.71861	0.779	0.412	5.59616e-266	LM-BN
LTBP21	1.728e-290	1.69958	0.828	0.442	3.11921e-286	LM-BN
ZCCHC12	2.24657e-165	1.67147	0.444	0.152	4.05529e-161	LM-BN
GULP11	1.21908e-69	1.63731	0.421	0.262	2.20057e-65	LM-BN
PGR1	9.79497e-273	1.63657	0.873	0.548	1.76809e-268	LM-BN
TC2N1	1.98476e-82	1.61868	0.334	0.143	3.58269e-78	LM-BN
GREB11	1.97153e-252	1.60337	0.887	0.657	3.55881e-248	LM-BN
PLEKHH21	2.41938e-100	1.57436	0.506	0.296	4.36723e-96	LM-BN
CCDC39	5.2052e-18	1.57434	0.058	0.02	9.39591e-14	LM-BN
FIBIN1	1.56656e-80	1.5651	0.393	0.198	2.8278e-76	LM-BN
ADAMTSL31	1.2712e-35	1.54681	0.163	0.068	2.29463e-31	LM-BN
PLPP31	0	1.54266	0.972	0.788	0	LM-BN
PDZRN41	1.34913e-23	1.5088	0.075	0.026	2.43531e-19	LM-BN
PDGFRA1	5.46854e-81	1.49945	0.354	0.158	9.87126e-77	LM-BN
PLCL21	6.56871e-45	1.49805	0.303	0.169	1.18572e-40	LM-BN
STON12	6.43487e-230	1.47433	0.854	0.61	1.16156e-225	LM-BN
ATOH81	7.45248e-53	1.46939	0.293	0.144	1.34525e-48	LM-BN
SCX1	2.68622e-37	1.46599	0.26	0.14	4.8489e-33	LM-BN
IGHA11	1.61642e-13	1.4513	0.141	0.083	2.9178e-09	LM-BN
STARD131	1.75064e-90	1.45035	0.533	0.35	3.16009e-86	LM-BN
COL4A61	2.253e-72	1.44871	0.466	0.294	4.06688e-68	LM-BN
MLPH	4.36515e-52	1.44224	0.305	0.155	7.87953e-48	LM-BN
PAPLN	2.55817e-119	1.43218	0.556	0.303	4.61776e-115	LM-BN
REV3L2	1.92855e-191	1.41548	0.818	0.642	3.48123e-187	LM-BN
WSCD21	2.06439e-34	1.40854	0.305	0.193	3.72643e-30	LM-BN
PID11	5.91478e-46	1.40688	0.308	0.169	1.06768e-41	LM-BN
CD441	0	1.40019	1	0.95	0	LM-BN
MEDAG1	1.51548e-29	1.38388	0.188	0.093	2.7356e-25	LM-BN
ADAMTSL5	1.02733e-29	1.37966	0.176	0.083	1.85443e-25	LM-BN
CTNNA31	1.00253e-25	1.37927	0.233	0.14	1.80967e-21	LM-BN
ASIC3	9.41039e-41	1.37533	0.308	0.18	1.69867e-36	LM-BN
FXYD11	1.81152e-109	1.37435	0.541	0.302	3.26997e-105	LM-BN
TPD521	1.15681e-130	1.34714	0.667	0.417	2.08816e-126	LM-BN
PTCHD11	7.15664e-75	1.34525	0.509	0.344	1.29185e-70	LM-BN
CDHR4	3.30105e-12	1.33775	0.05	0.02	5.95872e-08	LM-BN
AKAP131	0	1.32809	0.991	0.859	0	LM-BN
LHFPL3	9.96134e-22	1.32803	0.119	0.054	1.79812e-17	LM-BN
CCL211	4.75542e-19	1.32689	0.18	0.102	8.58401e-15	LM-BN
NRK2	4.39458e-55	1.32309	0.403	0.247	7.93265e-51	LM-BN
FXYD22	9.81537e-22	1.32071	0.19	0.108	1.77177e-17	LM-BN
MYZAP2	1.02785e-19	1.31289	0.114	0.053	1.85538e-15	LM-BN
JPH11	1.84259e-34	1.31258	0.328	0.216	3.32605e-30	LM-BN
GLB1L22	3.47259e-22	1.31113	0.232	0.146	6.26838e-18	LM-BN
GLB1L32	4.86484e-28	1.3101	0.228	0.128	8.78152e-24	LM-BN
OLFML2A	7.8075e-147	1.30518	0.729	0.558	1.40933e-142	LM-BN
MT-ND61	0	1.30464	0.988	0.94	0	LM-BN
KANK11	2.62751e-134	1.29557	0.721	0.559	4.74292e-130	LM-BN
AGER2	2.31445e-26	1.29446	0.259	0.161	4.17781e-22	LM-BN
TPH11	6.79059e-16	1.2906	0.095	0.044	1.22577e-11	LM-BN
SERPING11	3.44902e-259	1.28309	0.944	0.645	6.22583e-255	LM-BN
NAALAD21	4.4172e-27	1.27966	0.246	0.146	7.97348e-23	LM-BN
ZDHHC142	9.65744e-125	1.27778	0.694	0.506	1.74327e-120	LM-BN
TRAF3IP22	2.16567e-37	1.25969	0.384	0.273	3.90925e-33	LM-BN
LCAT2	1.28542e-40	1.25959	0.37	0.246	2.32031e-36	LM-BN
PLEKHG31	3.79607e-65	1.25829	0.502	0.353	6.85228e-61	LM-BN
AFAP1L22	2.54337e-52	1.25634	0.42	0.271	4.59104e-48	LM-BN
MASP11	3.20533e-113	1.25022	0.629	0.392	5.78595e-109	LM-BN
TNXB1	3.54719e-124	1.24772	0.697	0.475	6.40303e-120	LM-BN
FOXP41	3.88325e-90	1.24276	0.618	0.488	7.00966e-86	LM-BN
C12orf751	2.46405e-222	1.23903	0.941	0.688	4.44786e-218	LM-BN
REM11	3.9278e-19	1.23552	0.113	0.052	7.09006e-15	LM-BN
SLC39A21	9.12647e-07	1.23518	0.032	0.014	0.0164742	LM-BN
DHRS31	1.09653e-50	1.21708	0.446	0.304	1.97934e-46	LM-BN
ANGPTL11	8.48074e-82	1.2135	0.561	0.375	1.53086e-77	LM-BN
SOX52	3.91989e-45	1.20717	0.367	0.226	7.0758e-41	LM-BN
GDF10	2.13817e-13	1.20134	0.071	0.032	3.8596e-09	LM-BN
SHISAL1	1.87826e-72	1.19929	0.566	0.423	3.39046e-68	LM-BN
COL16A11	3.89026e-274	1.19747	0.983	0.681	7.0223e-270	LM-BN
PTPN212	2.57405e-21	1.19326	0.25	0.164	4.64641e-17	LM-BN
CHRD1	2.68961e-23	1.19231	0.211	0.121	4.85502e-19	LM-BN
ASPRV1	6.9179e-19	1.18838	0.174	0.099	1.24875e-14	LM-BN
CACNA1G	2.45788e-19	1.1868	0.137	0.069	4.43673e-15	LM-BN
AHNAK2	5.61699e-75	1.18618	0.569	0.424	1.01392e-70	LM-BN
ARMH2	1.0657e-08	1.18591	0.044	0.02	0.000192369	LM-BN
TRIM9	3.48175e-43	1.18453	0.426	0.307	6.2849e-39	LM-BN
CLMP1	3.13327e-77	1.18391	0.536	0.345	5.65587e-73	LM-BN
CPEB31	6.35158e-15	1.17462	0.19	0.123	1.14652e-10	LM-BN
AKR1C32	2.50178e-16	1.1694	0.087	0.038	4.51597e-12	LM-BN
AMOTL21	5.84675e-69	1.1564	0.494	0.316	1.0554e-64	LM-BN
MICA1	1.60614e-21	1.14881	0.302	0.22	2.89925e-17	LM-BN
CTSK1	1.22014e-67	1.14816	0.641	0.506	2.20247e-63	LM-BN
MAMDC21	3.80947e-35	1.13794	0.389	0.278	6.87647e-31	LM-BN
ADRA2C1	2.2672e-14	1.13762	0.137	0.077	4.09252e-10	LM-BN
PRL	3.24829e-15	1.13749	0.182	0.113	5.86348e-11	LM-BN
DNER	2.4445e-11	1.1319	0.062	0.028	4.41257e-07	LM-BN
PTCHD41	1.27901e-13	1.1236	0.072	0.032	2.30873e-09	LM-BN
CPED12	6.61112e-85	1.12107	0.624	0.442	1.19337e-80	LM-BN
ITGA91	1.69745e-29	1.11797	0.372	0.276	3.06407e-25	LM-BN
SLC16A91	1.14728e-15	1.11619	0.216	0.144	2.07095e-11	LM-BN
FZD5	7.06212e-10	1.11549	0.162	0.112	1.27478e-05	LM-BN
SVIL1	1.18298e-303	1.11294	1	0.924	2.13539e-299	LM-BN
MT-ND52	1.5808e-255	1.10238	0.989	0.968	2.85351e-251	LM-BN
KCNE42	3.05703e-28	1.10176	0.398	0.317	5.51824e-24	LM-BN
WSB11	3.54876e-201	1.10118	0.964	0.791	6.40586e-197	LM-BN
WDR861	2.45086e-14	1.10025	0.196	0.129	4.42405e-10	LM-BN
FILIP1L1	7.32126e-265	1.09456	0.998	0.87	1.32156e-260	LM-BN
SPARCL12	0	1.08799	1	0.982	0	LM-BN
SCN7A1	9.60228e-14	1.08671	0.079	0.036	1.73331e-09	LM-BN
PDE8B1	2.3126e-89	1.08246	0.689	0.571	4.17447e-85	LM-BN
SLC7A8	8.26361e-44	1.07551	0.459	0.332	1.49166e-39	LM-BN
FBLN51	7.85395e-180	1.0735	0.88	0.587	1.41772e-175	LM-BN
NKD11	4.50368e-30	1.07308	0.396	0.307	8.12958e-26	LM-BN
KCNK15	1.82769e-13	1.06683	0.094	0.046	3.29915e-09	LM-BN
LPAR11	1.01936e-53	1.06556	0.545	0.415	1.84005e-49	LM-BN
SYNDIG1	7.06588e-13	1.05887	0.197	0.133	1.27546e-08	LM-BN
COLEC12	3.44458e-115	1.05345	0.749	0.582	6.21781e-111	LM-BN
BTBD191	1.34806e-23	1.05201	0.324	0.234	2.43339e-19	LM-BN
HAP11	2.58857e-07	1.04878	0.045	0.022	0.00467262	LM-BN
AHNAK1	0	1.04851	1	0.995	0	LM-BN
ABCA61	3.16933e-10	1.04565	0.072	0.036	5.72096e-06	LM-BN
AASS2	3.2461e-29	1.04441	0.382	0.283	5.85953e-25	LM-BN
ECM22	1.15679e-26	1.04174	0.3	0.194	2.08813e-22	LM-BN
USP311	4.4775e-30	1.04151	0.415	0.329	8.08233e-26	LM-BN
SMIM381	2.39593e-11	1.03551	0.153	0.097	4.32489e-07	LM-BN
PDE11A	5.72074e-11	1.03012	0.116	0.067	1.03265e-06	LM-BN
SVEP11	6.43078e-22	1.02865	0.253	0.159	1.16082e-17	LM-BN
PTGIS1	9.7963e-243	1.02823	0.998	0.88	1.76833e-238	LM-BN
ANTXR21	4.6932e-233	1.02666	0.998	0.862	8.4717e-229	LM-BN
GATA5	1.16896e-12	1.02654	0.083	0.04	2.11009e-08	LM-BN
DST1	0	1.02509	0.999	0.991	0	LM-BN
PAMR12	7.59539e-24	1.02216	0.368	0.282	1.37104e-19	LM-BN
KIF13A1	1.34092e-70	1.02015	0.648	0.558	2.42049e-66	LM-BN
GADD45G	9.95261e-106	1.01966	0.718	0.557	1.79655e-101	LM-BN
ABCA91	2.41527e-10	1.01754	0.069	0.034	4.35981e-06	LM-BN
PWWP3B1	2.07181e-13	1.01473	0.239	0.175	3.73983e-09	LM-BN
THPO1	3.0415e-09	1.01144	0.068	0.035	5.49021e-05	LM-BN
LRCH11	3.62219e-47	1.00928	0.585	0.548	6.53842e-43	LM-BN
LIFR2	1.36486e-30	1.0063	0.434	0.342	2.46371e-26	LM-BN
INPP5A2	5.83709e-105	1.00575	0.798	0.693	1.05365e-100	LM-BN
TBX11	1.24363e-09	1.00352	0.069	0.035	2.24488e-05	LM-BN
